# Supplementary material for: A papain-like cysteine protease-released small signal peptide confers wheat resistance to wheat yellow mosaic virus
Source: Nat Commun. 2023 Nov 27;14:7773. doi: 10.1038/s41467-023-43643-y (PMC10682394; doi:10.1038/s41467-023-43643-y)
Supplement: Supplementary file 3 — Supplementary Data 1 [file 41467_2023_43643_MOESM3_ESM.xlsx]

## Sheet: Sheet1
Supplementary Data 1. The list of total significant SNPs detected on 2D in two panels. Note: Two sides and the multiple test correction is conducted with Bonferroni method.
SNP_ID	Chromosome	Position	Pos_Mb	P.value	Population
AX-111730586	2D	572786934	572.787	6.21064e-05	Panel_I
AX-94896244	2D	574104299	574.104	3.02699e-06	Panel_I
AX-95169237	2D	577128640	577.129	4.0397e-05	Panel_I
AX-94783672	2D	577601551	577.602	2.47971e-05	Panel_I
AX-94872014	2D	584257304	584.257	6.77289e-06	Panel_I
AX-110038849	2D	589501079	589.501	8.84119e-06	Panel_I
AX-95134536	2D	590064565	590.065	1.00096e-06	Panel_I
AX-110597422	2D	590065293	590.065	3.60072e-06	Panel_I
AX-109938428	2D	592076837	592.077	2.07174e-07	Panel_I
AX-108869514	2D	593414199	593.414	1.70031e-10	Panel_I
AX-95149210	2D	594102018	594.102	5.11301e-05	Panel_I
AX-94730562	2D	595150484	595.15	1.92005e-08	Panel_I
AX-94830689	2D	595167596	595.168	5.57957e-09	Panel_I
AX-110485012	2D	596719564	596.72	2.61463e-06	Panel_I
AX-94696859	2D	596911491	596.911	2.0043e-06	Panel_I
AX-94636328	2D	596911704	596.912	6.26971e-06	Panel_I
AX-111629952	2D	596912019	596.912	2.05347e-06	Panel_I
AX-111719223	2D	596912070	596.912	7.96082e-06	Panel_I
AX-111739456	2D	596912159	596.912	6.91736e-06	Panel_I
AX-110026715	2D	596912966	596.913	2.68872e-06	Panel_I
AX-111011473	2D	596913204	596.913	3.34036e-07	Panel_I
AX-94982994	2D	596914500	596.914	6.853e-07	Panel_I
AX-94962360	2D	596914758	596.915	3.50151e-06	Panel_I
AX-95024506	2D	596914932	596.915	3.25348e-06	Panel_I
AX-94723137	2D	596914950	596.915	1.09173e-05	Panel_I
AX-95001849	2D	596915895	596.916	3.3328e-06	Panel_I
AX-94400755	2D	596916745	596.917	9.88828e-07	Panel_I
AX-111694875	2D	597123853	597.124	1.42413e-05	Panel_I
AX-109811117	2D	597126115	597.126	4.35883e-07	Panel_I
AX-110551733	2D	597322139	597.322	1.30467e-06	Panel_I
AX-110931635	2D	597322419	597.322	3.63407e-06	Panel_I
AX-109418066	2D	597328079	597.328	3.4273e-07	Panel_I
AX-95231532	2D	597942850	597.943	2.03523e-06	Panel_I
AX-95214920	2D	598265890	598.266	3.58251e-07	Panel_I
AX-94569096	2D	598281678	598.282	2.8213e-07	Panel_I
AX-94998421	2D	598329499	598.329	1.14594e-05	Panel_I
AX-111771279	2D	598623234	598.623	2.02226e-07	Panel_I
AX-109497076	2D	598625795	598.626	5.62964e-07	Panel_I
AX-94463310	2D	598639709	598.64	1.43656e-05	Panel_I
AX-94807435	2D	598714531	598.715	5.5523e-06	Panel_I
AX-111704643	2D	598714634	598.715	6.53147e-06	Panel_I
AX-94767486	2D	598714683	598.715	8.51036e-06	Panel_I
AX-94755914	2D	598714780	598.715	5.68331e-06	Panel_I
AX-111479330	2D	598714871	598.715	1.13395e-06	Panel_I
AX-109820335	2D	598715091	598.715	3.77122e-06	Panel_I
AX-109534773	2D	598715411	598.715	3.60878e-06	Panel_I
AX-94638421	2D	598715552	598.716	7.1552e-06	Panel_I
AX-110621587	2D	598715848	598.716	2.77922e-06	Panel_I
AX-94690374	2D	598717691	598.718	7.03031e-06	Panel_I
AX-111578248	2D	598719435	598.719	1.57344e-06	Panel_I
AX-94677916	2D	598745802	598.746	5.52179e-06	Panel_I
AX-109956166	2D	598806457	598.806	1.3615e-06	Panel_I
AX-109857148	2D	598814145	598.814	5.5523e-06	Panel_I
AX-110012666	2D	598814366	598.814	1.90696e-05	Panel_I
AX-94473431	2D	598822096	598.822	1.24971e-06	Panel_I
AX-108854209	2D	598851935	598.852	1.3615e-06	Panel_I
AX-109516534	2D	598895874	598.896	8.34741e-06	Panel_I
AX-109946726	2D	598895987	598.896	3.09267e-06	Panel_I
AX-110432434	2D	599004119	599.004	7.93178e-06	Panel_I
AX-111607625	2D	599005207	599.005	5.62964e-07	Panel_I
AX-111532214	2D	599115834	599.116	1.07449e-06	Panel_I
AX-109602042	2D	599152356	599.152	2.95981e-06	Panel_I
AX-111518044	2D	599153061	599.153	2.85071e-06	Panel_I
AX-95200558	2D	599291130	599.291	9.15986e-07	Panel_I
AX-94908109	2D	599291144	599.291	9.62244e-07	Panel_I
AX-94882823	2D	599291181	599.291	1.4795e-06	Panel_I
AX-94564191	2D	599291201	599.291	1.34027e-06	Panel_I
AX-109277450	2D	599292232	599.292	5.28543e-06	Panel_I
AX-112287182	2D	599292979	599.293	2.43291e-06	Panel_I
AX-111256607	2D	599396030	599.396	9.15357e-07	Panel_I
AX-110724886	2D	599456806	599.457	1.98962e-06	Panel_I
AX-109991836	2D	599896475	599.896	1.35002e-06	Panel_I
AX-108787135	2D	599918407	599.918	1.57581e-06	Panel_I
AX-94979704	2D	599918722	599.919	3.55996e-05	Panel_I
AX-108848196	2D	599918927	599.919	2.61124e-06	Panel_I
AX-111209565	2D	599926598	599.927	8.98051e-05	Panel_I
AX-95115031	2D	599946694	599.947	5.76561e-07	Panel_I
AX-94881490	2D	600028668	600.029	1.9665e-06	Panel_I
AX-94734497	2D	600028669	600.029	2.10313e-06	Panel_I
AX-94469696	2D	600029190	600.029	1.17806e-06	Panel_I
AX-95084786	2D	600029214	600.029	9.67163e-06	Panel_I
AX-94626309	2D	600029327	600.029	3.0662e-06	Panel_I
AX-94941500	2D	600131235	600.131	1.01513e-06	Panel_I
AX-94537702	2D	600161416	600.161	2.4787e-06	Panel_I
AX-95075228	2D	600161474	600.161	1.04497e-05	Panel_I
AX-94686674	2D	600161505	600.162	4.72903e-07	Panel_I
AX-110085329	2D	600295637	600.296	9.77678e-06	Panel_I
AX-95019203	2D	600295781	600.296	2.68872e-06	Panel_I
AX-95182643	2D	600295823	600.296	6.27141e-07	Panel_I
AX-95253243	2D	600298353	600.298	2.30853e-06	Panel_I
AX-94734056	2D	600298541	600.299	1.12511e-05	Panel_I
AX-94498650	2D	600298562	600.299	2.55383e-06	Panel_I
AX-95227873	2D	600298973	600.299	4.8763e-06	Panel_I
AX-94552474	2D	600299097	600.299	5.9717e-07	Panel_I
AX-94622901	2D	600300001	600.3	1.87915e-06	Panel_I
AX-94811941	2D	600300053	600.3	6.27021e-07	Panel_I
AX-94885707	2D	600300059	600.3	6.27021e-07	Panel_I
AX-94525690	2D	600300209	600.3	6.75767e-07	Panel_I
AX-94480398	2D	600318224	600.318	3.17675e-06	Panel_I
AX-94422166	2D	600343416	600.343	6.075e-07	Panel_I
AX-111576493	2D	600343568	600.344	5.61042e-05	Panel_I
AX-95633023	2D	600344086	600.344	1.18297e-05	Panel_I
AX-109394130	2D	600347215	600.347	1.05395e-05	Panel_I
AX-109299991	2D	600347474	600.347	8.00097e-07	Panel_I
AX-110047461	2D	600405145	600.405	2.68872e-06	Panel_I
AX-111522216	2D	600405188	600.405	1.98952e-06	Panel_I
AX-94635870	2D	600405950	600.406	2.61124e-06	Panel_I
AX-94826018	2D	600405975	600.406	2.60677e-07	Panel_I
AX-95202533	2D	600406004	600.406	5.36014e-07	Panel_I
AX-94386916	2D	600406031	600.406	6.36038e-07	Panel_I
AX-94564130	2D	600406116	600.406	1.12572e-06	Panel_I
AX-94975103	2D	600406140	600.406	7.72622e-06	Panel_I
AX-111721068	2D	600406415	600.406	2.0043e-06	Panel_I
AX-108739383	2D	600406540	600.407	6.10212e-07	Panel_I
AX-111062459	2D	600758895	600.759	1.81956e-06	Panel_I
AX-94732243	2D	600758896	600.759	2.2226e-06	Panel_I
AX-109202476	2D	600967518	600.968	1.79138e-06	Panel_I
AX-111472500	2D	600968962	600.969	1.2859e-06	Panel_I
AX-109075239	2D	600969376	600.969	6.43313e-07	Panel_I
AX-108785470	2D	600973880	600.974	2.29805e-06	Panel_I
AX-110381882	2D	600974431	600.974	2.61124e-06	Panel_I
AX-95077342	2D	600974850	600.975	2.44159e-06	Panel_I
AX-110083496	2D	600975111	600.975	1.2338e-06	Panel_I
AX-95077018	2D	600976185	600.976	8.45216e-07	Panel_I
AX-111709552	2D	600977112	600.977	3.14282e-06	Panel_I
AX-108999765	2D	600979527	600.98	6.27021e-07	Panel_I
AX-109180495	2D	601045590	601.046	1.96278e-05	Panel_I
AX-95080032	2D	601053333	601.053	2.34764e-05	Panel_I
AX-95213845	2D	601110309	601.11	1.3615e-06	Panel_I
AX-95013444	2D	601183577	601.184	2.14234e-07	Panel_I
AX-95166268	2D	601183588	601.184	1.22383e-06	Panel_I
AX-94487219	2D	601183636	601.184	2.20781e-06	Panel_I
AX-95211676	2D	601183957	601.184	2.15362e-06	Panel_I
AX-94457576	2D	601184036	601.184	1.19057e-05	Panel_I
AX-94398827	2D	601184160	601.184	1.01384e-05	Panel_I
AX-94700644	2D	601184307	601.184	2.14471e-06	Panel_I
AX-94443106	2D	601184390	601.184	3.22638e-06	Panel_I
AX-109489292	2D	601203300	601.203	2.87749e-07	Panel_I
AX-111521650	2D	601203978	601.204	1.35572e-06	Panel_I
AX-111699568	2D	601204537	601.205	1.32536e-06	Panel_I
AX-94593428	2D	601212139	601.212	5.62964e-07	Panel_I
AX-94829391	2D	601212156	601.212	9.15357e-07	Panel_I
AX-94402889	2D	601218268	601.218	2.29712e-10	Panel_I
AX-94608023	2D	601254405	601.254	9.68677e-06	Panel_I
AX-111710286	2D	601255561	601.256	1.27108e-06	Panel_I
AX-108953665	2D	601260000	601.26	8.00354e-06	Panel_I
AX-94625199	2D	601398681	601.399	1.4795e-06	Panel_I
AX-94925732	2D	601398685	601.399	1.59396e-06	Panel_I
AX-94602253	2D	601398709	601.399	4.15599e-06	Panel_I
AX-108890079	2D	601405270	601.405	2.5339e-05	Panel_I
AX-109786384	2D	601405321	601.405	5.53041e-05	Panel_I
AX-110289952	2D	601406006	601.406	1.87818e-05	Panel_I
AX-109546999	2D	601414417	601.414	7.28421e-06	Panel_I
AX-110511950	2D	601416122	601.416	1.01513e-06	Panel_I
AX-95630863	2D	601417588	601.418	3.50151e-06	Panel_I
AX-111849791	2D	601419585	601.42	6.27021e-07	Panel_I
AX-109343632	2D	601423132	601.423	4.16593e-07	Panel_I
AX-110599500	2D	601425999	601.426	3.50083e-06	Panel_I
AX-110394331	2D	601462649	601.463	5.62964e-07	Panel_I
AX-109971949	2D	601572343	601.572	1.24971e-06	Panel_I
AX-109823590	2D	601574920	601.575	4.87771e-06	Panel_I
AX-95208998	2D	601600181	601.6	1.38416e-06	Panel_I
AX-95634572	2D	601600632	601.601	1.01513e-06	Panel_I
AX-95101366	2D	601613881	601.614	4.81413e-06	Panel_I
AX-109954909	2D	601657489	601.657	1.40643e-05	Panel_I
AX-109369808	2D	601706615	601.707	6.2687e-05	Panel_I
AX-110934792	2D	601962830	601.963	7.56273e-06	Panel_I
AX-110914132	2D	601962889	601.963	2.77044e-05	Panel_I
AX-109866873	2D	601963927	601.964	3.0631e-06	Panel_I
AX-111019285	2D	601964357	601.964	3.87609e-06	Panel_I
AX-109943197	2D	601964884	601.965	3.08818e-05	Panel_I
AX-110624097	2D	601965259	601.965	2.61124e-06	Panel_I
AX-111203010	2D	601965808	601.966	2.44159e-06	Panel_I
AX-95152902	2D	602507313	602.507	1.14597e-06	Panel_I
AX-94598081	2D	602507322	602.507	4.03229e-06	Panel_I
AX-95116348	2D	602507416	602.507	2.68872e-06	Panel_I
AX-95164239	2D	602507487	602.507	4.29726e-06	Panel_I
AX-94898830	2D	602507496	602.507	2.68872e-06	Panel_I
AX-94652903	2D	602507566	602.508	7.42913e-06	Panel_I
AX-109894807	2D	602512980	602.513	3.02234e-05	Panel_I
AX-110544832	2D	602514353	602.514	3.58251e-07	Panel_I
AX-94428525	2D	602514530	602.515	5.38536e-05	Panel_I
AX-95084433	2D	602514785	602.515	4.9271e-07	Panel_I
AX-95118235	2D	602515030	602.515	6.27021e-07	Panel_I
AX-94804370	2D	602515169	602.515	5.88948e-07	Panel_I
AX-95022295	2D	602515957	602.516	6.27021e-07	Panel_I
AX-94766534	2D	602515963	602.516	6.27021e-07	Panel_I
AX-94876295	2D	602515966	602.516	9.15357e-07	Panel_I
AX-94797449	2D	602515975	602.516	7.62e-07	Panel_I
AX-95189082	2D	602516041	602.516	2.45117e-06	Panel_I
AX-109329725	2D	602643523	602.644	4.92764e-07	Panel_I
AX-110564336	2D	602648024	602.648	6.27021e-07	Panel_I
AX-111456343	2D	602648151	602.648	7.65072e-06	Panel_I
AX-109354377	2D	602689532	602.69	8.33577e-07	Panel_I
AX-111440516	2D	602701643	602.702	1.95802e-05	Panel_I
AX-111693960	2D	602701746	602.702	2.8213e-07	Panel_I
AX-95245010	2D	603128076	603.128	7.95797e-06	Panel_I
AX-94401960	2D	603128175	603.128	3.61686e-05	Panel_I
AX-94717504	2D	603402170	603.402	6.32484e-06	Panel_I
AX-109954629	2D	603497729	603.498	3.25255e-06	Panel_I
AX-95084650	2D	603604743	603.605	2.8213e-07	Panel_I
AX-94764470	2D	603604743	603.605	1.14792e-06	Panel_I
AX-94416935	2D	603648232	603.648	7.59363e-05	Panel_I
AX-111168335	2D	603651127	603.651	2.19724e-06	Panel_I
AX-95217468	2D	603787529	603.788	1.72171e-06	Panel_I
AX-94894545	2D	603787628	603.788	1.2338e-06	Panel_I
AX-94515480	2D	603787675	603.788	9.15357e-07	Panel_I
AX-109427632	2D	603894989	603.895	1.04414e-05	Panel_I
AX-111963131	2D	603918709	603.919	2.87693e-06	Panel_I
AX-111767115	2D	603985075	603.985	2.2392e-06	Panel_I
AX-110935423	2D	604003328	604.003	3.01727e-06	Panel_I
AX-110999523	2D	604013050	604.013	3.01727e-06	Panel_I
AX-111138359	2D	604055267	604.055	4.1969e-11	Panel_I
AX-109857385	2D	604063582	604.064	8.34969e-06	Panel_I
AX-110549647	2D	604244462	604.244	4.63267e-06	Panel_I
AX-109275576	2D	604284406	604.284	4.17822e-05	Panel_I
AX-108865184	2D	604288404	604.288	1.05157e-05	Panel_I
AX-94716885	2D	604291123	604.291	2.60049e-06	Panel_I
AX-110626706	2D	604292442	604.292	4.0516e-06	Panel_I
AX-111543177	2D	604296963	604.297	4.41054e-06	Panel_I
AX-110935958	2D	604316574	604.317	1.30235e-05	Panel_I
AX-110831595	2D	604699682	604.7	1.73121e-06	Panel_I
AX-109709892	2D	604740378	604.74	1.51005e-09	Panel_I
AX-110561453	2D	605339341	605.339	2.98105e-06	Panel_I
AX-111138959	2D	605339577	605.34	1.63842e-06	Panel_I
AX-111870923	2D	605349997	605.35	1.28574e-05	Panel_I
AX-109284737	2D	605373731	605.374	2.96671e-05	Panel_I
AX-109192617	2D	605388941	605.389	5.80591e-05	Panel_I
AX-109360313	2D	605399436	605.399	3.95008e-06	Panel_I
AX-109497135	2D	605400180	605.4	8.59204e-05	Panel_I
AX-109292532	2D	605464671	605.465	3.31263e-07	Panel_I
AX-94664035	2D	605711708	605.712	6.30982e-09	Panel_I
AX-95154136	2D	605711711	605.712	6.80349e-09	Panel_I
AX-94969698	2D	605711768	605.712	3.29877e-09	Panel_I
AX-95101589	2D	605711970	605.712	2.40794e-11	Panel_I
AX-110575739	2D	605713612	605.714	3.97011e-05	Panel_I
AX-108932431	2D	605741668	605.742	5.56025e-05	Panel_I
AX-109446814	2D	605777057	605.777	3.63814e-07	Panel_I
AX-111013095	2D	605781899	605.782	6.67123e-05	Panel_I
AX-110298857	2D	605784189	605.784	6.24169e-05	Panel_I
AX-109881535	2D	605802804	605.803	8.27998e-05	Panel_I
AX-109291086	2D	605846201	605.846	5.78331e-05	Panel_I
AX-110578299	2D	605848811	605.849	2.67073e-06	Panel_I
AX-110671581	2D	605884220	605.884	5.43043e-05	Panel_I
AX-111440739	2D	605912102	605.912	6.15873e-05	Panel_I
AX-94782913	2D	605938157	605.938	3.80259e-06	Panel_I
AX-95014928	2D	605938163	605.938	4.75665e-07	Panel_I
AX-94689294	2D	605938265	605.938	6.62487e-07	Panel_I
AX-95120678	2D	605938268	605.938	9.03163e-07	Panel_I
AX-109484680	2D	605938897	605.939	1.4795e-06	Panel_I
AX-109301461	2D	606041556	606.042	3.51022e-05	Panel_I
AX-110016771	2D	606115826	606.116	1.3615e-06	Panel_I
AX-94674041	2D	606117136	606.117	7.44951e-06	Panel_I
AX-94888439	2D	606117145	606.117	1.5508e-06	Panel_I
AX-95084554	2D	606117170	606.117	5.57666e-06	Panel_I
AX-94480475	2D	606117323	606.117	2.68872e-06	Panel_I
AX-94480574	2D	606117430	606.117	4.44858e-06	Panel_I
AX-109873764	2D	606121386	606.121	8.48486e-05	Panel_I
AX-109820095	2D	606186686	606.187	2.35446e-05	Panel_I
AX-111587406	2D	606213649	606.214	9.78105e-05	Panel_I
AX-110584423	2D	606261213	606.261	2.26174e-05	Panel_I
AX-110364710	2D	606384089	606.384	6.78613e-05	Panel_I
AX-111530521	2D	606502322	606.502	2.83402e-06	Panel_I
AX-111083410	2D	606549123	606.549	1.59618e-05	Panel_I
AX-111623497	2D	606553780	606.554	8.17056e-05	Panel_I
AX-110026160	2D	606596221	606.596	1.4795e-06	Panel_I
AX-111359542	2D	606603420	606.603	2.6767e-06	Panel_I
AX-109183296	2D	606612894	606.613	9.09558e-05	Panel_I
AX-111641328	2D	606647193	606.647	5.94716e-05	Panel_I
AX-108925921	2D	606647485	606.647	9.14287e-05	Panel_I
AX-108802474	2D	606690084	606.69	6.27021e-07	Panel_I
AX-95069335	2D	606695567	606.696	1.32985e-06	Panel_I
AX-111692498	2D	606706070	606.706	6.7062e-05	Panel_I
AX-111931249	2D	606707493	606.707	3.71037e-05	Panel_I
AX-108889258	2D	606714932	606.715	4.00747e-05	Panel_I
AX-109308460	2D	606715324	606.715	8.03064e-05	Panel_I
AX-110057275	2D	606715530	606.716	2.37669e-05	Panel_I
AX-95258587	2D	606715554	606.716	1.20846e-05	Panel_I
AX-94971939	2D	606715565	606.716	8.73588e-06	Panel_I
AX-94780031	2D	606715941	606.716	1.79877e-05	Panel_I
AX-109898877	2D	606716165	606.716	3.76118e-06	Panel_I
AX-108928111	2D	606716221	606.716	2.09751e-05	Panel_I
AX-111511574	2D	606716411	606.716	3.75644e-06	Panel_I
AX-108781726	2D	606716498	606.716	1.3615e-06	Panel_I
AX-94722008	2D	606716650	606.717	1.2013e-06	Panel_I
AX-95203195	2D	606716852	606.717	4.17236e-07	Panel_I
AX-94726673	2D	606717065	606.717	4.15313e-06	Panel_I
AX-95132146	2D	606717380	606.717	1.01757e-05	Panel_I
AX-94676635	2D	606717406	606.717	5.51167e-07	Panel_I
AX-111549589	2D	606717876	606.718	4.07113e-05	Panel_I
AX-95149692	2D	606718349	606.718	7.44175e-07	Panel_I
AX-108990922	2D	606722106	606.722	5.8103e-05	Panel_I
AX-111573674	2D	606722696	606.723	6.97734e-05	Panel_I
AX-111474138	2D	606723433	606.723	8.46613e-06	Panel_I
AX-109856096	2D	606728185	606.728	6.27021e-07	Panel_I
AX-109918117	2D	606731569	606.732	6.22557e-05	Panel_I
AX-110226325	2D	606915404	606.915	9.185e-05	Panel_I
AX-110972326	2D	606918984	606.919	8.66115e-05	Panel_I
AX-109268067	2D	606919050	606.919	5.62964e-07	Panel_I
AX-111479127	2D	606920546	606.921	3.8318e-05	Panel_I
AX-111156200	2D	606920750	606.921	5.78846e-05	Panel_I
AX-110460527	2D	606925935	606.926	5.03722e-05	Panel_I
AX-110542673	2D	606926556	606.927	2.16929e-06	Panel_I
AX-94390689	2D	607283512	607.284	2.0896e-06	Panel_I
AX-108772166	2D	607418462	607.418	8.63378e-06	Panel_I
AX-110984843	2D	607418499	607.418	1.00551e-06	Panel_I
AX-94989400	2D	607418695	607.419	1.36565e-05	Panel_I
AX-111479496	2D	607421431	607.421	4.94816e-06	Panel_I
AX-94858288	2D	607422018	607.422	6.12387e-07	Panel_I
AX-94936018	2D	607422066	607.422	1.26416e-06	Panel_I
AX-94582195	2D	607422138	607.422	7.75433e-07	Panel_I
AX-94773366	2D	607422279	607.422	2.21991e-06	Panel_I
AX-95144156	2D	607422288	607.422	2.91244e-07	Panel_I
AX-94708289	2D	607422418	607.422	2.68872e-06	Panel_I
AX-94627575	2D	607422513	607.423	8.06264e-06	Panel_I
AX-94802790	2D	607422734	607.423	1.47794e-06	Panel_I
AX-94973966	2D	607422738	607.423	1.24971e-06	Panel_I
AX-95097886	2D	607422741	607.423	5.23197e-06	Panel_I
AX-95102158	2D	607422783	607.423	1.01611e-06	Panel_I
AX-94730911	2D	607422804	607.423	5.20707e-07	Panel_I
AX-95009700	2D	607422814	607.423	1.24971e-06	Panel_I
AX-94996013	2D	607422860	607.423	1.13078e-06	Panel_I
AX-94837724	2D	607422864	607.423	1.31594e-06	Panel_I
AX-94753204	2D	607422876	607.423	1.39338e-05	Panel_I
AX-94856216	2D	607422936	607.423	1.3615e-06	Panel_I
AX-109402808	2D	607647708	607.648	3.61322e-06	Panel_I
AX-94983107	2D	607664812	607.665	1.01513e-06	Panel_I
AX-94388232	2D	607669547	607.67	1.07957e-06	Panel_I
AX-111577234	2D	607671294	607.671	1.5194e-08	Panel_I
AX-94419099	2D	607672444	607.672	2.1618e-06	Panel_I
AX-109406935	2D	607973593	607.974	8.32602e-07	Panel_I
AX-109294077	2D	608183580	608.184	1.13291e-05	Panel_I
AX-94784938	2D	608199288	608.199	9.69725e-06	Panel_I
AX-94774733	2D	608199398	608.199	1.77859e-05	Panel_I
AX-94759287	2D	608199404	608.199	2.03531e-05	Panel_I
AX-94921086	2D	608199413	608.199	1.47117e-07	Panel_I
AX-94904295	2D	608199476	608.199	4.96544e-06	Panel_I
AX-94850393	2D	608199479	608.199	6.71135e-06	Panel_I
AX-94812804	2D	608199485	608.199	5.62964e-07	Panel_I
AX-94791782	2D	608199503	608.2	1.32536e-06	Panel_I
AX-94978231	2D	608199551	608.2	5.07979e-06	Panel_I
AX-94752588	2D	608199635	608.2	2.41097e-06	Panel_I
AX-94678510	2D	608200548	608.201	4.58974e-06	Panel_I
AX-94893017	2D	608437085	608.437	9.53152e-07	Panel_I
AX-95150464	2D	608437088	608.437	1.02615e-06	Panel_I
AX-94414432	2D	608437205	608.437	4.31898e-07	Panel_I
AX-94723443	2D	608478342	608.478	1.34345e-06	Panel_I
AX-94686665	2D	608478413	608.478	1.44421e-05	Panel_I
AX-94623243	2D	608478481	608.478	1.24971e-06	Panel_I
AX-95194504	2D	608478510	608.479	1.66992e-06	Panel_I
AX-94594723	2D	608480353	608.48	1.18297e-05	Panel_I
AX-94911192	2D	608483989	608.484	4.83853e-06	Panel_I
AX-95224071	2D	608484201	608.484	2.61078e-06	Panel_I
AX-111451673	2D	608560472	608.56	2.14471e-06	Panel_I
AX-109361750	2D	608570166	608.57	2.61078e-06	Panel_I
AX-110625951	2D	608578191	608.578	4.96025e-06	Panel_I
AX-109831703	2D	608723462	608.723	4.593e-07	Panel_I
AX-95140323	2D	608755366	608.755	7.93178e-06	Panel_I
AX-94744627	2D	608755591	608.756	4.593e-07	Panel_I
AX-94934196	2D	608755610	608.756	7.69642e-06	Panel_I
AX-94789321	2D	608755720	608.756	5.07979e-06	Panel_I
AX-94799671	2D	608756345	608.756	1.7942e-05	Panel_I
AX-94776529	2D	608756364	608.756	5.54864e-06	Panel_I
AX-109338117	2D	608757624	608.758	1.09296e-05	Panel_I
AX-109506129	2D	608759310	608.759	1.01513e-06	Panel_I
AX-94446907	2D	608759724	608.76	6.42471e-07	Panel_I
AX-95011769	2D	608760720	608.761	2.8213e-07	Panel_I
AX-95177011	2D	608762613	608.763	1.08189e-06	Panel_I
AX-94832302	2D	608762630	608.763	1.30467e-06	Panel_I
AX-95629765	2D	608762872	608.763	7.28382e-07	Panel_I
AX-111029488	2D	608762941	608.763	6.07685e-07	Panel_I
AX-95634503	2D	608772197	608.772	6.27021e-07	Panel_I
AX-110949525	2D	608774644	608.775	1.3615e-06	Panel_I
AX-109378034	2D	608794690	608.795	3.38833e-06	Panel_I
AX-94818973	2D	608915838	608.916	9.2241e-08	Panel_I
AX-109409969	2D	608916676	608.917	1.0896e-05	Panel_I
AX-94569991	2D	608916940	608.917	9.77386e-07	Panel_I
AX-94630746	2D	608917108	608.917	4.90387e-06	Panel_I
AX-94544566	2D	608917150	608.917	9.57947e-07	Panel_I
AX-109292140	2D	608917599	608.918	6.49886e-06	Panel_I
AX-94410372	2D	608917873	608.918	2.0043e-06	Panel_I
AX-109352776	2D	608918144	608.918	3.90389e-06	Panel_I
AX-94445172	2D	608919466	608.919	2.45451e-06	Panel_I
AX-108948682	2D	608978231	608.978	3.16587e-07	Panel_I
AX-109009233	2D	608979648	608.98	1.8794e-05	Panel_I
AX-95089605	2D	609234463	609.234	4.3723e-05	Panel_I
AX-94632442	2D	609267379	609.267	5.5985e-07	Panel_I
AX-108752409	2D	609297950	609.298	1.99198e-06	Panel_I
AX-111529203	2D	609298077	609.298	1.98036e-07	Panel_I
AX-111911067	2D	609329953	609.33	7.88353e-07	Panel_I
AX-95074781	2D	609420171	609.42	2.00411e-06	Panel_I
AX-109870300	2D	609421519	609.422	2.46802e-07	Panel_I
AX-94900003	2D	609422217	609.422	4.07153e-07	Panel_I
AX-94904239	2D	609422268	609.422	1.01513e-06	Panel_I
AX-95654269	2D	609423211	609.423	8.68886e-07	Panel_I
AX-110536827	2D	609423649	609.424	3.38833e-06	Panel_I
AX-111515785	2D	609423819	609.424	1.24971e-06	Panel_I
AX-111508206	2D	609433535	609.434	1.01513e-06	Panel_I
AX-109497579	2D	609438588	609.439	2.76687e-07	Panel_I
AX-111554559	2D	609480863	609.481	1.94387e-06	Panel_I
AX-111490033	2D	609484173	609.484	1.05762e-05	Panel_I
AX-110624630	2D	609484283	609.484	1.2904e-05	Panel_I
AX-109489147	2D	609484765	609.485	2.44159e-06	Panel_I
AX-94594785	2D	609485396	609.485	1.01513e-06	Panel_I
AX-95679776	2D	609485688	609.486	3.45539e-06	Panel_I
AX-110371012	2D	609486118	609.486	8.92962e-06	Panel_I
AX-109308542	2D	609497942	609.498	2.68842e-06	Panel_I
AX-95142189	2D	609577193	609.577	6.27021e-07	Panel_I
AX-94985334	2D	609639337	609.639	2.63646e-06	Panel_I
AX-109935587	2D	609764040	609.764	1.3615e-06	Panel_I
AX-108730614	2D	609777323	609.777	9.42894e-06	Panel_I
AX-110610248	2D	609869819	609.87	9.15357e-07	Panel_I
AX-109378853	2D	610175556	610.176	5.21732e-06	Panel_I
AX-94892634	2D	610277261	610.277	5.62964e-07	Panel_I
AX-94874469	2D	610277293	610.277	1.33499e-06	Panel_I
AX-94698620	2D	610277326	610.277	8.56583e-07	Panel_I
AX-94786006	2D	610277389	610.277	2.8302e-06	Panel_I
AX-94827397	2D	610277413	610.277	1.01513e-06	Panel_I
AX-95630961	2D	610277765	610.278	1.24971e-06	Panel_I
AX-94728049	2D	610279812	610.28	5.88948e-07	Panel_I
AX-111076802	2D	610280563	610.281	1.01656e-06	Panel_I
AX-110970256	2D	610288946	610.289	6.03164e-06	Panel_I
AX-94831668	2D	610289307	610.289	4.86755e-06	Panel_I
AX-95095325	2D	610289322	610.289	2.1402e-06	Panel_I
AX-109306795	2D	610290490	610.29	5.24043e-05	Panel_I
AX-94653626	2D	610293249	610.293	6.28119e-07	Panel_I
AX-109901903	2D	610366427	610.366	2.30474e-06	Panel_I
AX-111909637	2D	610403593	610.404	1.71029e-06	Panel_I
AX-109469425	2D	610406843	610.407	1.40065e-05	Panel_I
AX-108883741	2D	610409056	610.409	6.37361e-06	Panel_I
AX-109870453	2D	610628177	610.628	4.72411e-06	Panel_I
AX-111258378	2D	610875766	610.876	3.28691e-06	Panel_I
AX-110387189	2D	611127622	611.128	9.95167e-05	Panel_I
AX-95195927	2D	611159287	611.159	4.97939e-06	Panel_I
AX-94570742	2D	611159320	611.159	1.44525e-06	Panel_I
AX-95085492	2D	611160395	611.16	5.75065e-07	Panel_I
AX-95104284	2D	611160561	611.161	7.74198e-06	Panel_I
AX-94608468	2D	611160939	611.161	1.0743e-05	Panel_I
AX-94852844	2D	611161197	611.161	2.25028e-06	Panel_I
AX-89529489	2D	611161993	611.162	4.93278e-06	Panel_I
AX-111620025	2D	611162075	611.162	2.95929e-06	Panel_I
AX-108763849	2D	611207492	611.207	1.13927e-05	Panel_I
AX-109843772	2D	611209137	611.209	3.1457e-06	Panel_I
AX-94389929	2D	611211988	611.212	6.69228e-06	Panel_I
AX-94766435	2D	611212073	611.212	6.97829e-06	Panel_I
AX-111597148	2D	611212393	611.212	1.21257e-05	Panel_I
AX-94597354	2D	611212480	611.212	1.9625e-05	Panel_I
AX-94932451	2D	611212488	611.212	6.39523e-05	Panel_I
AX-94606013	2D	611212633	611.213	1.55797e-05	Panel_I
AX-95220454	2D	611212653	611.213	1.46003e-05	Panel_I
AX-109313562	2D	611221346	611.221	1.57093e-05	Panel_I
AX-94563713	2D	611222198	611.222	6.16716e-05	Panel_I
AX-95210893	2D	611222225	611.222	4.98883e-05	Panel_I
AX-94704324	2D	611222322	611.222	2.45429e-06	Panel_I
AX-94707561	2D	611223125	611.223	1.17107e-06	Panel_I
AX-110004274	2D	611223448	611.223	1.32536e-06	Panel_I
AX-94632754	2D	611529500	611.529	2.40917e-06	Panel_I
AX-95113926	2D	611529514	611.53	2.25117e-05	Panel_I
AX-94948876	2D	611529606	611.53	6.63119e-06	Panel_I
AX-94910667	2D	611529786	611.53	2.68872e-06	Panel_I
AX-94749547	2D	611529798	611.53	1.6842e-05	Panel_I
AX-95148991	2D	611529799	611.53	2.24313e-05	Panel_I
AX-94422387	2D	611529883	611.53	1.80027e-06	Panel_I
AX-111804009	2D	611712545	611.713	2.8438e-06	Panel_I
AX-109632907	2D	611713169	611.713	9.98475e-06	Panel_I
AX-108804995	2D	611875665	611.876	3.89228e-05	Panel_I
AX-111800818	2D	611875983	611.876	2.8213e-07	Panel_I
AX-109847260	2D	611883795	611.884	5.56057e-06	Panel_I
AX-111519867	2D	611893201	611.893	2.19724e-06	Panel_I
AX-94493545	2D	611893641	611.894	4.71936e-05	Panel_I
AX-110360248	2D	611895438	611.895	5.26817e-06	Panel_I
AX-94726101	2D	611895753	611.896	5.50818e-06	Panel_I
AX-110080797	2D	611896167	611.896	1.28866e-06	Panel_I
AX-94584309	2D	611896734	611.897	4.7864e-06	Panel_I
AX-110909871	2D	611896865	611.897	6.27021e-07	Panel_I
AX-110458014	2D	611910270	611.91	1.07214e-07	Panel_I
AX-110894422	2D	611926806	611.927	5.85592e-07	Panel_I
AX-111025482	2D	612281335	612.281	2.44159e-06	Panel_I
AX-108785278	2D	612329631	612.33	1.53753e-05	Panel_I
AX-94638243	2D	612339715	612.34	2.10313e-06	Panel_I
AX-108811964	2D	612340912	612.341	3.64842e-07	Panel_I
AX-94747728	2D	612342895	612.343	1.76815e-06	Panel_I
AX-94960708	2D	612342982	612.343	1.72171e-06	Panel_I
AX-108776108	2D	612343120	612.343	4.18118e-06	Panel_I
AX-109838278	2D	612343561	612.344	2.44159e-06	Panel_I
AX-108906012	2D	612346172	612.346	2.4496e-05	Panel_I
AX-108728156	2D	612346218	612.346	4.593e-07	Panel_I
AX-110065957	2D	612363416	612.363	1.02045e-05	Panel_I
AX-108864866	2D	612388842	612.389	3.47139e-07	Panel_I
AX-109381756	2D	612437902	612.438	2.16864e-06	Panel_I
AX-94812752	2D	612438226	612.438	1.6604e-05	Panel_I
AX-111004947	2D	612450143	612.45	1.71358e-06	Panel_I
AX-94513714	2D	612455029	612.455	1.03477e-05	Panel_I
AX-94802113	2D	612455158	612.455	6.27021e-07	Panel_I
AX-94951716	2D	612455215	612.455	6.64494e-06	Panel_I
AX-94804076	2D	612455224	612.455	2.56707e-06	Panel_I
AX-111447259	2D	612496549	612.497	1.94462e-05	Panel_I
AX-94880537	2D	612535054	612.535	2.89406e-05	Panel_I
AX-95190032	2D	612535152	612.535	6.1203e-06	Panel_I
AX-94829002	2D	612535237	612.535	1.23567e-07	Panel_I
AX-95223630	2D	612535285	612.535	1.95949e-06	Panel_I
AX-94819127	2D	612535638	612.536	3.78943e-06	Panel_I
AX-94989452	2D	612535810	612.536	1.50953e-05	Panel_I
AX-94413601	2D	612540816	612.541	3.23767e-06	Panel_I
AX-94394883	2D	612541434	612.541	3.54181e-06	Panel_I
AX-94505890	2D	612541463	612.541	1.72171e-06	Panel_I
AX-111116349	2D	612616579	612.617	4.72803e-06	Panel_I
AX-110382408	2D	612623222	612.623	9.85966e-05	Panel_I
AX-108944405	2D	612649356	612.649	4.2537e-07	Panel_I
AX-94748533	2D	612696760	612.697	2.69443e-06	Panel_I
AX-94860244	2D	612696772	612.697	1.03477e-05	Panel_I
AX-94784004	2D	612696776	612.697	2.0043e-06	Panel_I
AX-110526459	2D	612819937	612.82	7.89481e-06	Panel_I
AX-94464370	2D	612935118	612.935	9.35849e-06	Panel_I
AX-94879609	2D	612935299	612.935	1.3615e-06	Panel_I
AX-108836305	2D	612949208	612.949	1.0665e-07	Panel_I
AX-110897231	2D	612961743	612.962	2.51232e-07	Panel_I
AX-110359268	2D	612961996	612.962	6.27021e-07	Panel_I
AX-111214969	2D	612975843	612.976	3.55323e-07	Panel_I
AX-110910457	2D	612994608	612.995	4.90406e-07	Panel_I
AX-111212825	2D	612998816	612.999	9.2767e-06	Panel_I
AX-111098424	2D	612999542	613	2.67821e-06	Panel_I
AX-109268730	2D	613004916	613.005	1.96548e-08	Panel_I
AX-110955890	2D	613016304	613.016	2.78131e-06	Panel_I
AX-108772937	2D	613016653	613.017	9.02919e-06	Panel_I
AX-111378283	2D	613016747	613.017	5.94122e-05	Panel_I
AX-108886063	2D	613024532	613.025	9.9434e-05	Panel_I
AX-110603062	2D	613026538	613.027	6.07044e-06	Panel_I
AX-111691708	2D	613026606	613.027	6.79837e-06	Panel_I
AX-95204280	2D	613026755	613.027	9.23299e-06	Panel_I
AX-94779047	2D	613026761	613.027	3.8383e-05	Panel_I
AX-94581263	2D	613026810	613.027	1.01588e-05	Panel_I
AX-94720732	2D	613027088	613.027	1.07114e-12	Panel_I
AX-94713665	2D	613027139	613.027	2.86131e-06	Panel_I
AX-94763573	2D	613097984	613.098	1.8465e-05	Panel_I
AX-94802243	2D	613098339	613.098	5.48006e-07	Panel_I
AX-109526394	2D	613103204	613.103	5.0888e-06	Panel_I
AX-94616958	2D	613103295	613.103	1.3615e-06	Panel_I
AX-111548836	2D	613104681	613.105	2.75774e-06	Panel_I
AX-109532124	2D	613104741	613.105	2.44159e-06	Panel_I
AX-110505170	2D	613104984	613.105	1.36685e-05	Panel_I
AX-110554523	2D	613105516	613.106	1.76185e-06	Panel_I
AX-108966966	2D	613107152	613.107	4.78264e-06	Panel_I
AX-94686649	2D	613107577	613.108	1.44525e-06	Panel_I
AX-109743019	2D	613122178	613.122	2.68872e-06	Panel_I
AX-95090578	2D	613323896	613.324	1.54868e-05	Panel_I
AX-94550635	2D	613323930	613.324	2.68872e-06	Panel_I
AX-95131434	2D	613323938	613.324	1.9905e-05	Panel_I
AX-94452203	2D	613348585	613.349	1.20827e-06	Panel_I
AX-94650620	2D	613348618	613.349	6.16516e-06	Panel_I
AX-94714074	2D	613348700	613.349	1.40572e-07	Panel_I
AX-95081218	2D	613434937	613.435	5.89839e-07	Panel_I
AX-95223996	2D	613435094	613.435	8.22836e-06	Panel_I
AX-94607699	2D	613435122	613.435	1.02982e-07	Panel_I
AX-95201291	2D	613435509	613.436	8.6474e-07	Panel_I
AX-108856494	2D	613440266	613.44	8.40211e-06	Panel_I
AX-94682931	2D	613447155	613.447	3.60716e-08	Panel_I
AX-109080377	2D	613624656	613.625	3.43995e-05	Panel_I
AX-111077007	2D	613649351	613.649	6.26631e-05	Panel_I
AX-111684793	2D	614251334	614.251	5.36004e-05	Panel_I
AX-109289031	2D	614442217	614.442	5.50749e-06	Panel_I
AX-95174684	2D	614644337	614.644	2.23895e-09	Panel_I
AX-94650798	2D	614734633	614.735	2.87535e-07	Panel_I
AX-94513143	2D	614734662	614.735	1.40572e-07	Panel_I
AX-94392265	2D	614734716	614.735	6.20269e-07	Panel_I
AX-94492566	2D	614734752	614.735	1.40572e-07	Panel_I
AX-111213925	2D	614738359	614.738	2.87567e-06	Panel_I
AX-112288677	2D	614750928	614.751	6.14137e-06	Panel_I
AX-109764350	2D	614753161	614.753	2.37315e-06	Panel_I
AX-108747148	2D	614753308	614.753	4.24556e-06	Panel_I
AX-108741770	2D	614803350	614.803	4.80193e-06	Panel_I
AX-110048906	2D	614803474	614.803	3.15185e-06	Panel_I
AX-111183063	2D	614803512	614.804	5.6591e-06	Panel_I
AX-109497757	2D	614803613	614.804	1.65312e-06	Panel_I
AX-94929863	2D	614811407	614.811	2.87535e-07	Panel_I
AX-110364257	2D	614845052	614.845	1.35076e-06	Panel_I
AX-109339517	2D	614846402	614.846	3.305e-06	Panel_I
AX-111289963	2D	615023786	615.024	1.61071e-05	Panel_I
AX-95091552	2D	615061540	615.062	6.20269e-07	Panel_I
AX-94853678	2D	615061608	615.062	3.01545e-07	Panel_I
AX-94653854	2D	615124809	615.125	3.76934e-06	Panel_I
AX-95148846	2D	615124913	615.125	3.4365e-07	Panel_I
AX-94732339	2D	615149609	615.15	9.05931e-06	Panel_I
AX-95026119	2D	615467534	615.468	1.40572e-07	Panel_I
AX-94694859	2D	615471081	615.471	1.36105e-07	Panel_I
AX-94711358	2D	615471330	615.471	2.87535e-07	Panel_I
AX-94881743	2D	615471346	615.471	3.47255e-06	Panel_I
AX-111002843	2D	615504020	615.504	5.30974e-07	Panel_I
AX-109076385	2D	615504921	615.505	1.49773e-07	Panel_I
AX-94935756	2D	615715066	615.715	1.40982e-07	Panel_I
AX-108824614	2D	615715414	615.715	6.68333e-06	Panel_I
AX-108864872	2D	615716936	615.717	1.30704e-05	Panel_I
AX-111616227	2D	615717355	615.717	4.5699e-06	Panel_I
AX-95126721	2D	615718525	615.719	1.07275e-05	Panel_I
AX-95248473	2D	615718588	615.719	8.12508e-06	Panel_I
AX-110529483	2D	615864435	615.864	9.96528e-06	Panel_I
AX-110515525	2D	616018274	616.018	4.5699e-06	Panel_I
AX-94809108	2D	616059176	616.059	3.88372e-05	Panel_I
AX-110085562	2D	616060100	616.06	1.2048e-06	Panel_I
AX-94745501	2D	616071700	616.072	1.29931e-06	Panel_I
AX-94642745	2D	616071726	616.072	6.6625e-11	Panel_I
AX-94799452	2D	616073531	616.074	8.01031e-05	Panel_I
AX-111484760	2D	616140117	616.14	4.54366e-07	Panel_I
AX-94967993	2D	616150947	616.151	1.08669e-07	Panel_I
AX-94687442	2D	616153057	616.153	1.40572e-07	Panel_I
AX-95020428	2D	616154375	616.154	8.53163e-05	Panel_I
AX-94632445	2D	616154971	616.155	4.63266e-07	Panel_I
AX-109501079	2D	616500754	616.501	3.4171e-11	Panel_I
AX-94516271	2D	616503079	616.503	2.763e-07	Panel_I
AX-110934599	2D	616503573	616.504	2.99976e-07	Panel_I
AX-94922084	2D	616503703	616.504	1.40572e-07	Panel_I
AX-94987318	2D	616504079	616.504	6.68333e-06	Panel_I
AX-95008850	2D	616504706	616.505	7.62118e-06	Panel_I
AX-94442359	2D	616505529	616.506	1.75796e-07	Panel_I
AX-94551473	2D	616505602	616.506	1.0053e-07	Panel_I
AX-110380538	2D	616506203	616.506	1.79728e-08	Panel_I
AX-94609879	2D	616508398	616.508	3.3367e-07	Panel_I
AX-109314999	2D	616509411	616.509	4.4329e-09	Panel_I
AX-94400211	2D	616510344	616.51	2.13579e-07	Panel_I
AX-109008278	2D	616570212	616.57	2.41815e-07	Panel_I
AX-94633285	2D	616570473	616.57	3.54364e-06	Panel_I
AX-94619071	2D	616570672	616.571	5.23848e-07	Panel_I
AX-108950413	2D	616570851	616.571	7.42661e-07	Panel_I
AX-110627432	2D	616573171	616.573	1.40572e-07	Panel_I
AX-94648102	2D	616573542	616.574	2.89332e-07	Panel_I
AX-110092117	2D	616573858	616.574	2.84764e-06	Panel_I
AX-110436108	2D	616574348	616.574	3.19134e-07	Panel_I
AX-110628196	2D	616575702	616.576	2.64124e-07	Panel_I
AX-94530202	2D	616578751	616.579	1.40572e-07	Panel_I
AX-94572551	2D	616579206	616.579	1.62012e-07	Panel_I
AX-111485654	2D	616651081	616.651	7.28698e-05	Panel_I
AX-109906913	2D	616928973	616.929	2.26399e-05	Panel_I
AX-94543037	2D	616935986	616.936	3.26996e-08	Panel_I
AX-110039070	2D	616940513	616.941	1.03087e-06	Panel_I
AX-111452765	2D	616940619	616.941	1.93355e-06	Panel_I
AX-94689500	2D	616951772	616.952	2.45948e-07	Panel_I
AX-95161564	2D	616951784	616.952	3.01545e-07	Panel_I
AX-94671392	2D	616952994	616.953	2.06323e-06	Panel_I
AX-94658751	2D	616953034	616.953	3.23683e-07	Panel_I
AX-94944230	2D	616953355	616.953	1.02931e-06	Panel_I
AX-94652305	2D	616953670	616.954	1.40572e-07	Panel_I
AX-94840823	2D	616953697	616.954	1.83022e-07	Panel_I
AX-94836392	2D	616953757	616.954	2.44839e-05	Panel_I
AX-94558477	2D	616953775	616.954	6.20729e-05	Panel_I
AX-95192357	2D	617052018	617.052	5.64246e-07	Panel_I
AX-95017520	2D	617052024	617.052	7.85688e-07	Panel_I
AX-94680250	2D	617052053	617.052	1.5051e-06	Panel_I
AX-95176427	2D	617053667	617.054	8.48108e-05	Panel_I
AX-94495573	2D	617053697	617.054	5.4047e-05	Panel_I
AX-109855716	2D	617054333	617.054	2.89332e-07	Panel_I
AX-94517083	2D	617088818	617.089	2.89332e-07	Panel_I
AX-109342669	2D	617088863	617.089	6.40249e-07	Panel_I
AX-110619696	2D	617089168	617.089	1.40572e-07	Panel_I
AX-95199206	2D	617089285	617.089	1.40572e-07	Panel_I
AX-94582318	2D	617089304	617.089	3.41638e-07	Panel_I
AX-94386667	2D	617089407	617.089	9.45487e-07	Panel_I
AX-94454197	2D	617128248	617.128	9.52192e-05	Panel_I
AX-95170089	2D	617128279	617.128	4.01417e-06	Panel_I
AX-111486256	2D	617209243	617.209	2.87535e-07	Panel_I
AX-112289258	2D	617390513	617.391	2.22876e-07	Panel_I
AX-109350531	2D	617391361	617.391	9.41734e-07	Panel_I
AX-108735105	2D	617392159	617.392	1.13992e-07	Panel_I
AX-108755948	2D	617395575	617.396	2.37253e-08	Panel_I
AX-109912043	2D	617414080	617.414	2.79288e-06	Panel_I
AX-111719097	2D	617414220	617.414	4.16166e-08	Panel_I
AX-111889757	2D	617423641	617.424	1.94347e-07	Panel_I
AX-109464353	2D	617425576	617.426	4.44149e-06	Panel_I
AX-111094247	2D	617437455	617.437	1.50738e-05	Panel_I
AX-110534431	2D	617437612	617.438	4.62486e-07	Panel_I
AX-111679115	2D	617437678	617.438	2.87877e-06	Panel_I
AX-108880268	2D	617522484	617.522	4.78261e-07	Panel_I
AX-108809199	2D	617722660	617.723	5.09594e-08	Panel_I
AX-94769315	2D	617889458	617.889	2.03689e-06	Panel_I
AX-94970923	2D	617891640	617.892	5.92928e-07	Panel_I
AX-110460049	2D	617893318	617.893	1.25156e-07	Panel_I
AX-111727580	2D	617905898	617.906	2.87535e-07	Panel_I
AX-94565495	2D	617973343	617.973	2.43149e-07	Panel_I
AX-95109587	2D	617973509	617.974	1.15994e-07	Panel_I
AX-94424412	2D	617973572	617.974	1.40572e-07	Panel_I
AX-94514399	2D	617973596	617.974	2.87535e-07	Panel_I
AX-95144446	2D	617973873	617.974	1.40572e-07	Panel_I
AX-94503697	2D	617995418	617.995	1.40572e-07	Panel_I
AX-95106610	2D	618074183	618.074	1.40572e-07	Panel_I
AX-111571057	2D	618095567	618.096	3.19815e-05	Panel_I
AX-108801232	2D	618129690	618.13	5.53544e-05	Panel_I
AX-110039565	2D	618131303	618.131	1.38152e-05	Panel_I
AX-110964321	2D	618138367	618.138	5.60251e-08	Panel_I
AX-108736570	2D	618139443	618.139	1.40572e-07	Panel_I
AX-110426079	2D	618146379	618.146	3.01545e-07	Panel_I
AX-109355651	2D	618147848	618.148	2.23248e-05	Panel_I
AX-94755374	2D	618149683	618.15	2.24159e-05	Panel_I
AX-94657955	2D	618149799	618.15	1.40572e-07	Panel_I
AX-94419136	2D	618149947	618.15	5.98021e-05	Panel_I
AX-95126342	2D	618152906	618.153	9.68507e-07	Panel_I
AX-94860643	2D	618152960	618.153	1.40572e-07	Panel_I
AX-94926727	2D	618152969	618.153	1.40572e-07	Panel_I
AX-94785252	2D	618152972	618.153	2.87535e-07	Panel_I
AX-94581572	2D	618247538	618.248	3.05614e-09	Panel_I
AX-94878300	2D	618249926	618.25	6.48352e-12	Panel_I
AX-110015911	2D	618315411	618.315	3.22036e-05	Panel_I
AX-109300991	2D	618316063	618.316	4.11604e-05	Panel_I
AX-109578665	2D	618688109	618.688	2.87535e-07	Panel_I
AX-109408453	2D	618690262	618.69	3.22036e-05	Panel_I
AX-94690964	2D	618695878	618.696	1.10758e-06	Panel_I
AX-111007261	2D	618696424	618.696	1.10998e-06	Panel_I
AX-108905439	2D	618700468	618.7	1.25156e-07	Panel_I
AX-95198548	2D	618867943	618.868	3.4171e-11	Panel_I
AX-95020506	2D	618868192	618.868	2.87535e-07	Panel_I
AX-94564100	2D	618868297	618.868	6.20269e-07	Panel_I
AX-110031089	2D	618868894	618.869	1.70324e-07	Panel_I
AX-111797313	2D	618888372	618.888	8.84133e-06	Panel_I
AX-110068558	2D	619045487	619.045	9.55955e-07	Panel_I
AX-111645604	2D	619057859	619.058	2.28549e-06	Panel_I
AX-109835461	2D	619059409	619.059	2.31405e-09	Panel_I
AX-110939905	2D	619059542	619.06	5.23848e-07	Panel_I
AX-86179759	2D	645653180	645.653	5.17125e-05	Panel_I
JD_c19101_46	2D	592627829	592.628	0.000734875	Panel_II
BobWhite_c28250_220	2D	596911721	596.912	7.13746e-08	Panel_II
wsnp_Ra_c22648_32132929	2D	596911990	596.912	1.01391e-07	Panel_II
Excalibur_c30328_713	2D	596912194	596.912	1.01391e-07	Panel_II
BobWhite_c26329_71	2D	596912558	596.913	1.49388e-05	Panel_II
BobWhite_rep_c50186_522	2D	596914535	596.915	1.01391e-07	Panel_II
BobWhite_rep_c50186_469	2D	596914588	596.915	1.01391e-07	Panel_II
Excalibur_c4775_71	2D	596914766	596.915	1.01391e-07	Panel_II
BobWhite_c20218_541	2D	596915072	596.915	1.01391e-07	Panel_II
Kukri_c98474_481	2D	598639716	598.64	1.1043e-07	Panel_II
Kukri_rep_c73433_61	2D	598714669	598.715	1.01391e-07	Panel_II
GENE-1176_655	2D	598717535	598.718	1.01391e-07	Panel_II
Excalibur_c11133_209	2D	598717726	598.718	1.1043e-07	Panel_II
CAP11_c6079_155	2D	599003642	599.004	7.25754e-05	Panel_II
BobWhite_c3428_233	2D	599291179	599.291	1.01391e-07	Panel_II
Excalibur_c10133_292	2D	599293014	599.293	1.01391e-07	Panel_II
RAC875_rep_c69762_300	2D	600295636	600.296	0.000140387	Panel_II
Excalibur_rep_c86288_514	2D	600295858	600.296	1.01391e-07	Panel_II
Kukri_c14696_214	2D	600298361	600.298	1.01391e-07	Panel_II
Excalibur_c28717_73	2D	600342840	600.343	1.01391e-07	Panel_II
GENE-0998_815	2D	600343714	600.344	5.54798e-05	Panel_II
GENE-0998_609	2D	600343876	600.344	3.9522e-05	Panel_II
BobWhite_rep_c53418_120	2D	600344121	600.344	1.01391e-07	Panel_II
RAC875_s116170_295	2D	600977578	600.978	1.01391e-07	Panel_II
Excalibur_c45366_1788	2D	601184103	601.184	1.01391e-07	Panel_II
Kukri_rep_c72666_625	2D	601184144	601.184	1.01391e-07	Panel_II
Excalibur_c63522_172	2D	601184342	601.184	1.1043e-07	Panel_II
GENE-1236_62	2D	601414452	601.414	8.08053e-08	Panel_II
RAC875_c2176_2416	2D	601600667	601.601	1.01391e-07	Panel_II
CAP12_rep_c5547_123	2D	601601854	601.602	1.01391e-07	Panel_II
wsnp_Ex_c23239_32477458	2D	602510810	602.511	9.47522e-07	Panel_II
Excalibur_c23239_961	2D	602513171	602.513	0.000278311	Panel_II
Excalibur_c23239_783	2D	602513644	602.514	0.000375274	Panel_II
Excalibur_c23239_718	2D	602513709	602.514	9.47522e-07	Panel_II
D_GDS7LZN02FDZX8_269	2D	603502939	603.503	0.000170588	Panel_II
Ku_c23285_291	2D	605371054	605.371	8.27334e-06	Panel_II
BobWhite_c32336_198	2D	605711406	605.711	1.01391e-07	Panel_II
BobWhite_rep_c52106_349	2D	605711502	605.712	9.47522e-07	Panel_II
BobWhite_c32336_504	2D	605711803	605.712	1.01391e-08	Panel_II
TA003523-0559	2D	605713152	605.713	0.000121273	Panel_II
BobWhite_c58572_190	2D	605713513	605.714	0.000947264	Panel_II
Excalibur_c15426_661	2D	606718123	606.718	1.01391e-07	Panel_II
BobWhite_c22273_227	2D	606752891	606.753	4.82586e-08	Panel_II
Kukri_rep_c70958_1044	2D	607418730	607.419	1.01391e-07	Panel_II
Kukri_c31121_1011	2D	607422971	607.423	7.28158e-08	Panel_II
BobWhite_c13924_707	2D	607423030	607.423	4.45211e-08	Panel_II
Excalibur_c48295_249	2D	607673428	607.673	1.01391e-07	Panel_II
RFL_Contig2914_1075	2D	607675118	607.675	0.000140635	Panel_II
Excalibur_c44325_92	2D	608198626	608.199	1.01391e-07	Panel_II
Excalibur_c44325_392	2D	608199010	608.199	1.01391e-07	Panel_II
Excalibur_c44325_545	2D	608199163	608.199	1.72187e-05	Panel_II
TA002913-0806	2D	608199578	608.2	1.01391e-07	Panel_II
BobWhite_c9937_593	2D	608200400	608.2	1.1043e-07	Panel_II
GENE-1128_856	2D	608540289	608.54	3.65066e-07	Panel_II
Excalibur_c13046_700	2D	608756796	608.757	1.01391e-07	Panel_II
BobWhite_rep_c65086_86	2D	608762907	608.763	1.01391e-07	Panel_II
RAC875_c14766_952	2D	608772232	608.772	1.01391e-07	Panel_II
RAC875_c39690_264	2D	609423246	609.423	1.01391e-07	Panel_II
RAC875_c51420_117	2D	609433848	609.434	3.17219e-08	Panel_II
wsnp_Ku_c9269_15583444	2D	609485721	609.486	1.01391e-07	Panel_II
RAC875_rep_c83093_126	2D	609488673	609.489	0.000691772	Panel_II
tplb0021e03_713	2D	609775957	609.776	1.01391e-07	Panel_II
Excalibur_c8720_1073	2D	610276968	610.277	1.01391e-07	Panel_II
Excalibur_c8720_1050	2D	610276991	610.277	1.01391e-07	Panel_II
Excalibur_c8720_321	2D	610277800	610.278	1.01391e-07	Panel_II
Excalibur_c8720_255	2D	610277945	610.278	1.01391e-07	Panel_II
wsnp_BE426620D_Ta_2_2	2D	610289339	610.289	0.000968552	Panel_II
Kukri_c2561_179	2D	610289405	610.289	1.44473e-07	Panel_II
Kukri_rep_c101148_401	2D	611159777	611.16	2.27683e-05	Panel_II
RAC875_c17722_1704	2D	611159777	611.16	2.27683e-05	Panel_II
RAC875_c17722_1533	2D	611159948	611.16	1.1043e-07	Panel_II
GENE-4595_327	2D	611160274	611.16	2.14001e-05	Panel_II
D_contig14237_449	2D	611223072	611.223	0.000968552	Panel_II
Kukri_c89993_379	2D	611896769	611.897	0.000968552	Panel_II
Excalibur_c1451_351	2D	612343038	612.343	1.01391e-07	Panel_II
Jagger_c914_155	2D	613026866	613.027	7.15248e-06	Panel_II
Jagger_c914_72	2D	613046230	613.046	1.01391e-07	Panel_II
RAC875_c52165_241	2D	613104188	613.104	1.01391e-07	Panel_II
Excalibur_c21749_470	2D	613322353	613.322	4.11242e-05	Panel_II
BS00111296_51	2D	618153007	618.153	0.000966952	Panel_II
RAC875_c23815_716	2D	641963587	641.964	6.00828e-06	Panel_II
