# Supplementary material for: A papain-like cysteine protease-released small signal peptide confers wheat resistance to wheat yellow mosaic virus
Source: Nat Commun. 2023 Nov 27;14:7773. doi: 10.1038/s41467-023-43643-y (PMC10682394; doi:10.1038/s41467-023-43643-y)
Supplement: Supplementary file 4 — Supplementary Data 2 [file 41467_2023_43643_MOESM4_ESM.xlsx]

## Sheet: Sheet1
Supplementary Data 2. The list of total different SNPs detected on 2D in the UP-RIL populations based on Wheat 660K SNP array.
SNP_ID	Chromosome	Position	Pos_Mb	U_R	P_S	UP_R1	UP_R2	UP_R3	UP_S1	UP_S2	UP_S3
AX-111222965	1A	152347158	152.347	CC	CG	CC	CC	CC	CG	CG	CG
AX-110976847	1A	205120368	205.12	TC	TT	TC	TC	TC	TT	TT	TT
AX-108939528	1A	435047454	435.047	TC	TT	TC	TC	TC	TT	TT	TT
AX-108764540	1A	504212663	504.213	TT	GG	TT	TT	TT	GG	GG	GG
AX-95014058	1A	547562778	547.563	AA	AG	AA	AA	AA	AG	AG	AG
AX-110121862	1B	14100781	14.1008	CC	TC	CC	CC	CC	TC	TC	TC
AX-111000009	1B	15144388	15.1444	CC	TT	CC	CC	CC	TT	TT	TT
AX-94853517	1B	15284437	15.2844	TG	GG	TG	TG	TG	GG	GG	GG
AX-111096805	1B	310723194	310.723	CG	CC	CG	CG	CG	CC	CC	CC
AX-94885078	1B	347102601	347.103	TT	CC	TT	TT	TT	CC	CC	CC
AX-94869415	1B	420579994	420.58	TG	GG	TG	TG	TG	GG	GG	GG
AX-110055194	1B	614893771	614.894	TC	TT	TC	TC	TC	TT	TT	TT
AX-108907743	1B	619069731	619.07	GG	AG	GG	GG	GG	AG	AG	AG
AX-111220052	1B	619095420	619.095	CC	TC	CC	CC	CC	TC	TC	TC
AX-108929903	1B	621755086	621.755	TT	TC	TT	TT	TT	TC	TC	TC
AX-94731046	1B	622846721	622.847	GG	AG	GG	GG	GG	AG	AG	AG
AX-95071375	1B	623116271	623.116	GG	CG	GG	GG	GG	CG	CG	CG
AX-94910587	1B	626107398	626.107	TT	TC	TT	TT	TT	TC	TC	TC
AX-95198615	1B	626122352	626.122	TT	AT	TT	TT	TT	AT	AT	AT
AX-94667549	1B	626122876	626.123	CC	TC	CC	CC	CC	TC	TC	TC
AX-94399790	1B	629966160	629.966	AG	GG	AG	AG	AG	GG	GG	GG
AX-110533875	1B	629973283	629.973	GG	CG	GG	GG	GG	CG	CG	CG
AX-111175147	1B	630103354	630.103	TC	TT	TC	TC	TC	TT	TT	TT
AX-110557390	1B	630473443	630.473	TT	AT	TT	TT	TT	AT	AT	AT
AX-110560416	1B	631016906	631.017	TT	TC	TT	TT	TT	TC	TC	TC
AX-95113634	1B	631216045	631.216	TT	TC	TT	TT	TT	TC	TC	TC
AX-94708657	1B	631399567	631.4	CC	CG	CC	CC	CC	CG	CG	CG
AX-95141432	1B	631408090	631.408	TG	TT	TG	TG	TG	TT	TT	TT
AX-110122548	1B	631607145	631.607	GG	CG	GG	GG	GG	CG	CG	CG
AX-111510733	1B	635702983	635.703	AA	AC	AA	AA	AA	AC	AC	AC
AX-94447618	1B	637225751	637.226	GG	AG	GG	GG	GG	AG	AG	AG
AX-94924225	1B	640959571	640.96	AA	AG	AA	AA	AA	AG	AG	AG
AX-94477276	1B	640959696	640.96	GG	AG	GG	GG	GG	AG	AG	AG
AX-110514648	1B	641035157	641.035	AG	GG	AG	AG	AG	GG	GG	GG
AX-111482356	1B	672231505	672.232	TT	CC	TT	TT	TT	CC	CC	CC
AX-110764184	1D	70336560	70.3366	TT	CC	TT	TT	TT	CC	CC	CC
AX-110744768	1D	258381342	258.381	GG	AA	GG	GG	GG	AA	AA	AA
AX-111579349	1D	258382790	258.383	AA	GG	AA	AA	AA	GG	GG	GG
AX-110058408	1D	258382901	258.383	AA	GG	AA	AA	AA	GG	GG	GG
AX-110823467	1D	258383017	258.383	AG	GG	AG	AG	AG	GG	GG	GG
AX-110268593	1D	258383616	258.384	AA	GG	AA	AA	AA	GG	GG	GG
AX-110202283	1D	258384129	258.384	AA	TT	AA	AA	AA	TT	TT	TT
AX-94580113	1D	258384419	258.384	TT	GG	TT	TT	TT	GG	GG	GG
AX-110467352	1D	258384701	258.385	GG	AA	GG	GG	GG	AA	AA	AA
AX-110418774	1D	258385152	258.385	GG	TT	GG	GG	GG	TT	TT	TT
AX-95158546	1D	258385263	258.385	AA	GG	AA	AA	AA	GG	GG	GG
AX-94644118	1D	258385281	258.385	AA	GG	AA	AA	AA	GG	GG	GG
AX-94512184	1D	258385320	258.385	GG	CG	GG	GG	GG	CG	CG	CG
AX-109276799	1D	258385621	258.386	TT	CC	TT	TT	TT	CC	CC	CC
AX-111474628	1D	258385665	258.386	AA	GG	AA	AA	AA	GG	GG	GG
AX-111020031	1D	258385795	258.386	AA	GG	AA	AA	AA	GG	GG	GG
AX-95216538	1D	262326140	262.326	CC	TC	CC	CC	CC	TC	TC	TC
AX-86169809	1D	458485459	458.485	AA	AG	AA	AA	AA	AG	AG	AG
AX-111183074	1D	458678823	458.679	CC	TC	CC	CC	CC	TC	TC	TC
AX-111799403	2A	52540567	52.5406	AA	AG	AA	AA	AA	AG	AG	AG
AX-94425305	2A	62271400	62.2714	TC	TT	TC	TC	TC	TT	TT	TT
AX-111558388	2A	62271629	62.2716	CG	GG	CG	CG	CG	GG	GG	GG
AX-109506480	2A	67066176	67.0662	AA	AC	AA	AA	AA	AC	AC	AC
AX-109543583	2A	367639094	367.639	TC	CC	TC	TC	TC	CC	CC	CC
AX-111728617	2A	387638979	387.639	TG	GG	TG	TG	TG	GG	GG	GG
AX-108762651	2A	657107520	657.108	TT	CC	TT	TT	TT	CC	CC	CC
AX-94840205	2A	657110343	657.11	AA	GG	AA	AA	AA	GG	GG	GG
AX-111106051	2A	657110485	657.11	AT	AA	AT	AT	AT	AA	AA	AA
AX-110976860	2A	657110590	657.111	AA	CC	AA	AA	AA	CC	CC	CC
AX-108731468	2A	657111194	657.111	AA	CC	AA	AA	AA	CC	CC	CC
AX-111086840	2A	657111305	657.111	CC	GG	CC	CC	CC	GG	GG	GG
AX-94716801	2A	684467873	684.468	CG	GG	CG	CG	CG	GG	GG	GG
AX-110589507	2A	705071392	705.071	TT	CC	TT	TT	TT	CC	CC	CC
AX-94405090	2A	709103706	709.104	TC	TT	TC	TC	TC	TT	TT	TT
AX-94807563	2A	709713104	709.713	AG	GG	AG	AG	AG	GG	GG	GG
AX-95231394	2A	709774098	709.774	TG	TT	TG	TG	TG	TT	TT	TT
AX-95630788	2A	709774638	709.775	AA	AG	AA	AA	AA	AG	AG	AG
AX-111674666	2A	709774680	709.775	CG	CC	CG	CG	CG	CC	CC	CC
AX-94893632	2A	709774843	709.775	TC	CC	TC	TC	TC	CC	CC	CC
AX-94991495	2A	709774893	709.775	AG	GG	AG	AG	AG	GG	GG	GG
AX-95109591	2A	709833873	709.834	AA	AG	AA	AA	AA	AG	AG	AG
AX-94965792	2A	709836468	709.836	AG	AA	AG	AG	AG	AA	AA	AA
AX-112289765	2A	709850096	709.85	CC	TT	CC	CC	CC	TT	TT	TT
AX-111669342	2A	710096769	710.097	TC	CC	TC	TC	TC	CC	CC	CC
AX-111548764	2A	710389145	710.389	GG	AA	GG	GG	GG	AA	AA	AA
AX-95010123	2A	711075653	711.076	AG	GG	AG	AG	AG	GG	GG	GG
AX-108729467	2A	711553130	711.553	TT	CC	TT	TT	TT	CC	CC	CC
AX-109933643	2A	711553416	711.553	TT	CC	TT	TT	TT	CC	CC	CC
AX-109409650	2A	711553622	711.554	AA	AG	AA	AA	AA	AG	AG	AG
AX-110930301	2A	711553730	711.554	AC	AA	AC	AC	AC	AA	AA	AA
AX-95072699	2A	711639992	711.64	CG	CC	CG	CG	CG	CC	CC	CC
AX-94648014	2A	711871089	711.871	TT	TG	TT	TT	TT	TG	TG	TG
AX-109844169	2A	711876110	711.876	TG	GG	TG	TG	TG	GG	GG	GG
AX-94383871	2A	712187376	712.187	TG	GG	TG	TG	TG	GG	GG	GG
AX-111153298	2A	712194607	712.195	TC	CC	TC	TC	TC	CC	CC	CC
AX-94839503	2A	712308006	712.308	AG	AA	AG	AG	AG	AA	AA	AA
AX-94695738	2A	712308978	712.309	AA	AG	AA	AA	AA	AG	AG	AG
AX-109010547	2A	712554773	712.555	TG	GG	TG	TG	TG	GG	GG	GG
AX-111077126	2A	712573199	712.573	AG	AA	AG	AG	AG	AA	AA	AA
AX-94882702	2A	712573452	712.573	GG	AG	GG	GG	GG	AG	AG	AG
AX-95152834	2A	712579855	712.58	AG	GG	AG	AG	AG	GG	GG	GG
AX-94644627	2A	712580956	712.581	CC	TC	CC	CC	CC	TC	TC	TC
AX-109995785	2A	712707246	712.707	TT	TC	TT	TT	TT	TC	TC	TC
AX-110371069	2A	712723294	712.723	TG	GG	TG	TG	TG	GG	GG	GG
AX-110051755	2A	713124538	713.125	CC	TT	CC	CC	CC	TT	TT	TT
AX-108726567	2A	713138306	713.138	TC	TT	TC	TC	TC	TT	TT	TT
AX-111467132	2A	713190925	713.191	CC	TT	CC	CC	CC	TT	TT	TT
AX-110989770	2A	713246378	713.246	AA	GG	AA	AA	AA	GG	GG	GG
AX-110907835	2A	713247190	713.247	TT	GG	TT	TT	TT	GG	GG	GG
AX-111531367	2A	713307809	713.308	TC	CC	TC	TC	TC	CC	CC	CC
AX-95158039	2A	713531909	713.532	GG	AG	GG	GG	GG	AG	AG	AG
AX-94772523	2A	713531918	713.532	GG	AA	GG	GG	GG	AA	AA	AA
AX-94775296	2A	713532281	713.532	GG	CC	GG	GG	GG	CC	CC	CC
AX-94622456	2A	713532332	713.532	TT	CC	TT	TT	TT	CC	CC	CC
AX-110675487	2A	713874066	713.874	AA	GG	AA	AA	AA	GG	GG	GG
AX-94972704	2A	714339051	714.339	AA	AG	AA	AA	AA	AG	AG	AG
AX-111623183	2A	715297109	715.297	CC	TC	CC	CC	CC	TC	TC	TC
AX-94399615	2A	715299933	715.3	AG	GG	AG	AG	AG	GG	GG	GG
AX-94640393	2A	715304128	715.304	AA	GG	AA	AA	AA	GG	GG	GG
AX-95238758	2A	715333724	715.334	TT	TC	TT	TT	TT	TC	TC	TC
AX-94475166	2A	715337100	715.337	CC	TT	CC	CC	CC	TT	TT	TT
AX-111452361	2A	715337467	715.337	TC	TT	TC	TC	TC	TT	TT	TT
AX-108997425	2A	715342421	715.342	AG	GG	AG	AG	AG	GG	GG	GG
AX-94594008	2A	715343023	715.343	AG	AA	AG	AG	AG	AA	AA	AA
AX-94904491	2A	715343027	715.343	TC	TT	TC	TC	TC	TT	TT	TT
AX-94874637	2A	715343031	715.343	CC	TT	CC	CC	CC	TT	TT	TT
AX-94665745	2A	715343039	715.343	TT	CC	TT	TT	TT	CC	CC	CC
AX-94469785	2A	715416058	715.416	AA	AG	AA	AA	AA	AG	AG	AG
AX-109999110	2A	715945290	715.945	AT	AA	AT	AT	AT	AA	AA	AA
AX-108769921	2A	715968663	715.969	AC	AA	AC	AC	AC	AA	AA	AA
AX-108869710	2A	716170215	716.17	TC	CC	TC	TC	TC	CC	CC	CC
AX-109323091	2A	716172232	716.172	AG	GG	AG	AG	AG	GG	GG	GG
AX-94431069	2A	716180108	716.18	AA	GG	AA	AA	AA	GG	GG	GG
AX-95148688	2A	716180179	716.18	TT	TG	TT	TT	TT	TG	TG	TG
AX-111661847	2A	716230095	716.23	AG	AA	AG	AG	AG	AA	AA	AA
AX-108821331	2A	716455077	716.455	TT	CC	TT	TT	TT	CC	CC	CC
AX-111491670	2A	716458691	716.459	TC	TT	TC	TC	TC	TT	TT	TT
AX-94625602	2A	716491101	716.491	AG	GG	AG	AG	AG	GG	GG	GG
AX-109284552	2A	716903605	716.904	TC	TT	TC	TC	TC	TT	TT	TT
AX-94639052	2A	716919683	716.92	AG	AA	AG	AG	AG	AA	AA	AA
AX-94614770	2A	716921362	716.921	TT	TC	TT	TT	TT	TC	TC	TC
AX-94759182	2A	716921453	716.921	TC	TT	TC	TC	TC	TT	TT	TT
AX-94652841	2A	716922038	716.922	GG	CC	GG	GG	GG	CC	CC	CC
AX-110458768	2A	717169940	717.17	TT	CC	TT	TT	TT	CC	CC	CC
AX-111499469	2A	717170606	717.171	CG	GG	CG	CG	CG	GG	GG	GG
AX-108905295	2A	717170905	717.171	AA	GG	AA	AA	AA	GG	GG	GG
AX-94447655	2A	717582479	717.582	TG	GG	TG	TG	TG	GG	GG	GG
AX-94502133	2A	717584709	717.585	AA	AG	AA	AA	AA	AG	AG	AG
AX-94784166	2A	717816546	717.817	TC	CC	TC	TC	TC	CC	CC	CC
AX-94579871	2A	717879747	717.88	CG	GG	CG	CG	CG	GG	GG	GG
AX-111452131	2A	718377150	718.377	AC	AA	AC	AC	AC	AA	AA	AA
AX-109982429	2A	718462558	718.463	CC	TT	CC	CC	CC	TT	TT	TT
AX-95681996	2A	718571592	718.572	AG	AA	AG	AG	AG	AA	AA	AA
AX-111186553	2A	719274992	719.275	AG	GG	AG	AG	AG	GG	GG	GG
AX-108791717	2A	719278664	719.279	TC	TT	TC	TC	TC	TT	TT	TT
AX-110904681	2A	719279436	719.279	TT	CC	TT	TT	TT	CC	CC	CC
AX-111191750	2A	719470174	719.47	AA	GG	AA	AA	AA	GG	GG	GG
AX-111162810	2A	719473739	719.474	TT	CC	TT	TT	TT	CC	CC	CC
AX-109826859	2A	719477620	719.478	AG	AA	AG	AG	AG	AA	AA	AA
AX-95141993	2A	719731857	719.732	GG	AG	GG	GG	GG	AG	AG	AG
AX-95125426	2A	721443291	721.443	GG	AG	GG	GG	GG	AG	AG	AG
AX-110395934	2A	721589496	721.589	AC	AA	AC	AC	AC	AA	AA	AA
AX-109485255	2A	721606267	721.606	AG	GG	AG	AG	AG	GG	GG	GG
AX-111736683	2A	721606788	721.607	AG	AA	AG	AG	AG	AA	AA	AA
AX-109930507	2A	721727872	721.728	AG	AA	AG	AG	AG	AA	AA	AA
AX-110406658	2A	722068359	722.068	TC	TT	TC	TC	TC	TT	TT	TT
AX-109388167	2A	722133263	722.133	CG	CC	CG	CG	CG	CC	CC	CC
AX-94533595	2A	722142062	722.142	CC	TC	CC	CC	CC	TC	TC	TC
AX-95178021	2A	722523447	722.523	TT	TC	TT	TT	TT	TC	TC	TC
AX-95164566	2A	722756638	722.757	GG	TG	GG	GG	GG	TG	TG	TG
AX-95196687	2A	722756699	722.757	CC	TC	CC	CC	CC	TC	TC	TC
AX-94523572	2A	722803382	722.803	AA	GG	AA	AA	AA	GG	GG	GG
AX-94635226	2A	722803432	722.803	AG	AA	AG	AG	AG	AA	AA	AA
AX-110077665	2A	722826440	722.826	AG	GG	AG	AG	AG	GG	GG	GG
AX-109004442	2A	722836482	722.836	AG	GG	AG	AG	AG	GG	GG	GG
AX-95208612	2A	723359942	723.36	AG	GG	AG	AG	AG	GG	GG	GG
AX-108861608	2A	723516860	723.517	AG	GG	AG	AG	AG	GG	GG	GG
AX-95159233	2A	723824618	723.825	TT	TG	TT	TT	TT	TG	TG	TG
AX-109372512	2A	724299501	724.3	AG	AA	AG	AG	AG	AA	AA	AA
AX-95225204	2A	724305560	724.306	CG	GG	CG	CG	CG	GG	GG	GG
AX-110997169	2A	724350493	724.35	AG	AA	AG	AG	AG	AA	AA	AA
AX-110540151	2A	724370386	724.37	AA	AC	AA	AA	AA	AC	AC	AC
AX-94702311	2A	724398043	724.398	AA	AG	AA	AA	AA	AG	AG	AG
AX-110705522	2A	724408030	724.408	AC	CC	AC	AC	AC	CC	CC	CC
AX-110401941	2A	724523387	724.523	TC	CC	TC	TC	TC	CC	CC	CC
AX-95016306	2A	724528607	724.529	CC	TC	CC	CC	CC	TC	TC	TC
AX-94931214	2A	724529545	724.53	CG	GG	CG	CG	CG	GG	GG	GG
AX-94721306	2A	724620396	724.62	CC	TC	CC	CC	CC	TC	TC	TC
AX-94889664	2A	724620582	724.621	TT	TC	TT	TT	TT	TC	TC	TC
AX-94475192	2A	724621177	724.621	CC	TC	CC	CC	CC	TC	TC	TC
AX-109887603	2A	724737643	724.738	TC	CC	TC	TC	TC	CC	CC	CC
AX-94540824	2A	725251276	725.251	CC	TC	CC	CC	CC	TC	TC	TC
AX-94599136	2A	725251326	725.251	CC	TT	CC	CC	CC	TT	TT	TT
AX-95109662	2A	725251469	725.251	CC	TT	CC	CC	CC	TT	TT	TT
AX-94757922	2A	725251481	725.251	TC	TT	TC	TC	TC	TT	TT	TT
AX-110031498	2A	725343957	725.344	CG	CC	CG	CG	CG	CC	CC	CC
AX-95147953	2A	725344940	725.345	TT	AA	TT	TT	TT	AA	AA	AA
AX-94835022	2A	725346464	725.346	CC	CG	CC	CC	CC	CG	CG	CG
AX-94895443	2A	725346584	725.347	AG	AA	AG	AG	AG	AA	AA	AA
AX-95013026	2A	725347075	725.347	CC	TC	CC	CC	CC	TC	TC	TC
AX-94927522	2A	725347117	725.347	AA	CC	AA	AA	AA	CC	CC	CC
AX-94864338	2A	725347237	725.347	TC	CC	TC	TC	TC	CC	CC	CC
AX-109008689	2A	725347483	725.347	GG	AG	GG	GG	GG	AG	AG	AG
AX-94965890	2A	725992018	725.992	AT	TT	AT	AT	AT	TT	TT	TT
AX-109819845	2A	726023638	726.024	TC	TT	TC	TC	TC	TT	TT	TT
AX-94824793	2A	726025930	726.026	TT	TC	TT	TT	TT	TC	TC	TC
AX-94770266	2A	726025958	726.026	CG	CC	CG	CG	CG	CC	CC	CC
AX-110043975	2A	726085699	726.086	TC	CC	TC	TC	TC	CC	CC	CC
AX-111072195	2A	726274660	726.275	TC	CC	TC	TC	TC	CC	CC	CC
AX-109369266	2A	726434307	726.434	TC	TT	TC	TC	TC	TT	TT	TT
AX-111523270	2A	726437533	726.438	AC	AA	AC	AC	AC	AA	AA	AA
AX-94603969	2A	727182541	727.183	CC	CG	CC	CC	CC	CG	CG	CG
AX-95684254	2A	727184842	727.185	CC	TT	CC	CC	CC	TT	TT	TT
AX-110387515	2A	727187833	727.188	AG	AA	AG	AG	AG	AA	AA	AA
AX-94624477	2A	727190407	727.19	GG	AA	GG	GG	GG	AA	AA	AA
AX-111011925	2A	727196454	727.196	AG	AA	AG	AG	AG	AA	AA	AA
AX-94860645	2A	727241580	727.242	AA	AG	AA	AA	AA	AG	AG	AG
AX-110654600	2A	727958622	727.959	GG	CC	GG	GG	GG	CC	CC	CC
AX-94732478	2A	728028879	728.029	AA	GG	AA	AA	AA	GG	GG	GG
AX-94677616	2A	728752555	728.753	CC	TC	CC	CC	CC	TC	TC	TC
AX-94941960	2A	728757954	728.758	CC	TT	CC	CC	CC	TT	TT	TT
AX-108967202	2A	728769664	728.77	AG	AA	AG	AG	AG	AA	AA	AA
AX-110540350	2A	729158946	729.159	AG	AA	AG	AG	AG	AA	AA	AA
AX-109559403	2A	729165760	729.166	TT	CC	TT	TT	TT	CC	CC	CC
AX-94996973	2A	729175079	729.175	AA	GG	AA	AA	AA	GG	GG	GG
AX-94840213	2A	729175187	729.175	TT	CC	TT	TT	TT	CC	CC	CC
AX-110120550	2A	729283028	729.283	AA	CC	AA	AA	AA	CC	CC	CC
AX-95631717	2A	729286717	729.287	CC	TT	CC	CC	CC	TT	TT	TT
AX-95144256	2A	729287140	729.287	CC	TC	CC	CC	CC	TC	TC	TC
AX-94418807	2A	729287531	729.288	GG	TT	GG	GG	GG	TT	TT	TT
AX-110370765	2A	729291073	729.291	CC	TT	CC	CC	CC	TT	TT	TT
AX-110509450	2A	729544024	729.544	AC	AA	AC	AC	AC	AA	AA	AA
AX-95168209	2A	729562870	729.563	AG	GG	AG	AG	AG	GG	GG	GG
AX-110044529	2A	729581734	729.582	TT	CC	TT	TT	TT	CC	CC	CC
AX-94634892	2A	729688054	729.688	CC	TC	CC	CC	CC	TC	TC	TC
AX-94716764	2A	729688943	729.689	AG	GG	AG	AG	AG	GG	GG	GG
AX-109946432	2A	729772276	729.772	GG	TT	GG	GG	GG	TT	TT	TT
AX-109868079	2A	729776861	729.777	TG	TT	TG	TG	TG	TT	TT	TT
AX-95148027	2A	729776881	729.777	AA	AG	AA	AA	AA	AG	AG	AG
AX-109423581	2A	729818683	729.819	TT	AA	TT	TT	TT	AA	AA	AA
AX-109917950	2A	729819764	729.82	CC	TT	CC	CC	CC	TT	TT	TT
AX-110074842	2A	729835794	729.836	TC	CC	TC	TC	TC	CC	CC	CC
AX-111603584	2A	729858389	729.858	TT	GG	TT	TT	TT	GG	GG	GG
AX-109859417	2A	730614578	730.615	CG	GG	CG	CG	CG	GG	GG	GG
AX-95131645	2A	731156640	731.157	CG	CC	CG	CG	CG	CC	CC	CC
AX-95078678	2A	731157248	731.157	CC	TT	CC	CC	CC	TT	TT	TT
AX-94613848	2A	731161873	731.162	CC	TC	CC	CC	CC	TC	TC	TC
AX-94413331	2A	731162078	731.162	CC	CG	CC	CC	CC	CG	CG	CG
AX-94447505	2A	732568874	732.569	CC	TC	CC	CC	CC	TC	TC	TC
AX-94647501	2A	732568983	732.569	CC	TC	CC	CC	CC	TC	TC	TC
AX-94680345	2A	732569064	732.569	CC	TT	CC	CC	CC	TT	TT	TT
AX-111503619	2A	732581854	732.582	AA	GG	AA	AA	AA	GG	GG	GG
AX-94695375	2A	732582066	732.582	TT	CC	TT	TT	TT	CC	CC	CC
AX-95181354	2A	732586383	732.586	CC	TC	CC	CC	CC	TC	TC	TC
AX-94853757	2A	732586389	732.586	AG	GG	AG	AG	AG	GG	GG	GG
AX-110376956	2A	732587528	732.588	TT	CC	TT	TT	TT	CC	CC	CC
AX-111530430	2A	733085656	733.086	TC	TT	TC	TC	TC	TT	TT	TT
AX-94813965	2A	733090786	733.091	TT	TC	TT	TT	TT	TC	TC	TC
AX-94886620	2A	733090821	733.091	TT	TC	TT	TT	TT	TC	TC	TC
AX-111637810	2A	733149696	733.15	AA	GG	AA	AA	AA	GG	GG	GG
AX-109530959	2A	733149728	733.15	TG	TT	TG	TG	TG	TT	TT	TT
AX-110563967	2A	733344435	733.344	AA	CC	AA	AA	AA	CC	CC	CC
AX-95083444	2A	733579863	733.58	CC	TC	CC	CC	CC	TC	TC	TC
AX-94705882	2A	733922216	733.922	AG	AA	AG	AG	AG	AA	AA	AA
AX-94941635	2A	734347677	734.348	GG	TG	GG	GG	GG	TG	TG	TG
AX-95167507	2A	734348016	734.348	AC	CC	AC	AC	AC	CC	CC	CC
AX-95242047	2A	734574552	734.575	AA	AG	AA	AA	AA	AG	AG	AG
AX-109829370	2A	734577352	734.577	TT	CC	TT	TT	TT	CC	CC	CC
AX-94589173	2A	735014498	735.014	CC	CG	CC	CC	CC	CG	CG	CG
AX-110636897	2A	735094240	735.094	AG	GG	AG	AG	AG	GG	GG	GG
AX-94541124	2A	735101750	735.102	TG	GG	TG	TG	TG	GG	GG	GG
AX-94788982	2A	735101809	735.102	TC	CC	TC	TC	TC	CC	CC	CC
AX-111612350	2A	735115949	735.116	GG	CG	GG	GG	GG	CG	CG	CG
AX-111490013	2A	735176703	735.177	AA	AG	AA	AA	AA	AG	AG	AG
AX-109490191	2A	735304335	735.304	TC	CC	TC	TC	TC	CC	CC	CC
AX-111042128	2A	735321411	735.321	AA	AC	AA	AA	AA	AC	AC	AC
AX-110007850	2A	735325744	735.326	CC	TT	CC	CC	CC	TT	TT	TT
AX-110637598	2A	735325777	735.326	CC	GG	CC	CC	CC	GG	GG	GG
AX-110545145	2A	735587017	735.587	CG	GG	CG	CG	CG	GG	GG	GG
AX-111676667	2A	735587784	735.588	TG	TT	TG	TG	TG	TT	TT	TT
AX-111502343	2A	735599726	735.6	AA	GG	AA	AA	AA	GG	GG	GG
AX-94852490	2A	736038614	736.039	TC	TT	TC	TC	TC	TT	TT	TT
AX-94714474	2A	737047601	737.048	CC	TC	CC	CC	CC	TC	TC	TC
AX-94906008	2A	737049439	737.049	AG	GG	AG	AG	AG	GG	GG	GG
AX-111466302	2A	737299984	737.3	TT	GG	TT	TT	TT	GG	GG	GG
AX-111460301	2A	737999098	737.999	TG	TT	TG	TG	TG	TT	TT	TT
AX-95114398	2A	738040210	738.04	CG	CC	CG	CG	CG	CC	CC	CC
AX-109908898	2A	738341749	738.342	GG	AG	GG	GG	GG	AG	AG	AG
AX-111503082	2A	738341949	738.342	TC	CC	TC	TC	TC	CC	CC	CC
AX-111621912	2A	738341992	738.342	TC	TT	TC	TC	TC	TT	TT	TT
AX-94397318	2A	738387209	738.387	AA	GG	AA	AA	AA	GG	GG	GG
AX-94492521	2A	738387316	738.387	TC	TT	TC	TC	TC	TT	TT	TT
AX-94668574	2A	738387703	738.388	TT	TC	TT	TT	TT	TC	TC	TC
AX-94894772	2A	738387865	738.388	GG	TT	GG	GG	GG	TT	TT	TT
AX-94997394	2A	738388592	738.389	AA	AG	AA	AA	AA	AG	AG	AG
AX-95143736	2A	738390190	738.39	CC	CG	CC	CC	CC	CG	CG	CG
AX-94575031	2A	738390215	738.39	AG	AA	AG	AG	AG	AA	AA	AA
AX-95020603	2A	738390275	738.39	CG	CC	CG	CG	CG	CC	CC	CC
AX-108831386	2A	738391836	738.392	GG	AA	GG	GG	GG	AA	AA	AA
AX-110944592	2A	738987305	738.987	TT	CC	TT	TT	TT	CC	CC	CC
AX-94767910	2A	738988529	738.989	GG	CG	GG	GG	GG	CG	CG	CG
AX-94816396	2A	738989014	738.989	CC	TT	CC	CC	CC	TT	TT	TT
AX-86177002	2A	738989334	738.989	AC	AA	AC	AC	AC	AA	AA	AA
AX-94811346	2A	738989571	738.99	TT	TC	TT	TT	TT	TC	TC	TC
AX-94794249	2A	738989698	738.99	CC	CG	CC	CC	CC	CG	CG	CG
AX-109557944	2A	739251062	739.251	CG	GG	CG	CG	CG	GG	GG	GG
AX-110941013	2A	739274208	739.274	AC	AA	AC	AC	AC	AA	AA	AA
AX-111512159	2A	739274395	739.274	AA	GG	AA	AA	AA	GG	GG	GG
AX-109297861	2A	739450708	739.451	CC	TC	CC	CC	CC	TC	TC	TC
AX-95199769	2A	739712074	739.712	CC	TC	CC	CC	CC	TC	TC	TC
AX-94985545	2A	739712209	739.712	TT	CC	TT	TT	TT	CC	CC	CC
AX-95119624	2A	740009623	740.01	TC	CC	TC	TC	TC	CC	CC	CC
AX-94461692	2A	740010001	740.01	CC	AA	CC	CC	CC	AA	AA	AA
AX-94681458	2A	740012540	740.013	TC	TT	TC	TC	TC	TT	TT	TT
AX-95167874	2A	740068559	740.069	CC	TC	CC	CC	CC	TC	TC	TC
AX-109363960	2A	740070925	740.071	AG	GG	AG	AG	AG	GG	GG	GG
AX-109514700	2A	740256522	740.257	AG	AA	AG	AG	AG	AA	AA	AA
AX-109558938	2A	740367316	740.367	AT	TT	AT	AT	AT	TT	TT	TT
AX-94650868	2A	740367924	740.368	TT	TC	TT	TT	TT	TC	TC	TC
AX-111563252	2A	740841698	740.842	AG	AA	AG	AG	AG	AA	AA	AA
AX-95258251	2A	741369447	741.369	AG	AA	AG	AG	AG	AA	AA	AA
AX-94951778	2A	742134098	742.134	AA	CC	AA	AA	AA	CC	CC	CC
AX-110099932	2A	742151365	742.151	TC	CC	TC	TC	TC	CC	CC	CC
AX-111690221	2A	742152022	742.152	TT	GG	TT	TT	TT	GG	GG	GG
AX-109338119	2A	742152298	742.152	AA	GG	AA	AA	AA	GG	GG	GG
AX-109449213	2A	742582211	742.582	CG	CC	CG	CG	CG	CC	CC	CC
AX-109339738	2A	743074870	743.075	TT	TG	TT	TT	TT	TG	TG	TG
AX-95119908	2A	743096678	743.097	TC	TT	TC	TC	TC	TT	TT	TT
AX-94962495	2A	743097041	743.097	TT	TC	TT	TT	TT	TC	TC	TC
AX-94706324	2A	743097056	743.097	CC	TT	CC	CC	CC	TT	TT	TT
AX-95170433	2A	743098293	743.098	TC	CC	TC	TC	TC	CC	CC	CC
AX-110576760	2A	743099791	743.1	AA	GG	AA	AA	AA	GG	GG	GG
AX-109987570	2A	743387080	743.387	CC	TC	CC	CC	CC	TC	TC	TC
AX-112290587	2A	743387516	743.388	GG	TG	GG	GG	GG	TG	TG	TG
AX-111716188	2A	743387623	743.388	AG	AA	AG	AG	AG	AA	AA	AA
AX-94957287	2A	743573688	743.574	GG	CG	GG	GG	GG	CG	CG	CG
AX-94873196	2A	744081255	744.081	CC	TC	CC	CC	CC	TC	TC	TC
AX-109316345	2A	744283560	744.284	AA	GG	AA	AA	AA	GG	GG	GG
AX-110905850	2A	744283811	744.284	TT	CC	TT	TT	TT	CC	CC	CC
AX-109990382	2A	744283925	744.284	AG	AA	AG	AG	AG	AA	AA	AA
AX-94555966	2A	744329521	744.33	TC	TT	TC	TC	TC	TT	TT	TT
AX-94567948	2A	744329869	744.33	CC	CG	CC	CC	CC	CG	CG	CG
AX-110064553	2A	744330513	744.331	TG	TT	TG	TG	TG	TT	TT	TT
AX-110432730	2A	744445114	744.445	AA	GG	AA	AA	AA	GG	GG	GG
AX-110425674	2A	744445998	744.446	TT	CC	TT	TT	TT	CC	CC	CC
AX-108999772	2A	744784049	744.784	AT	AA	AT	AT	AT	AA	AA	AA
AX-94792768	2A	744791868	744.792	TC	CC	TC	TC	TC	CC	CC	CC
AX-108845577	2A	744795161	744.795	CC	GG	CC	CC	CC	GG	GG	GG
AX-110017277	2A	744797232	744.797	TC	CC	TC	TC	TC	CC	CC	CC
AX-94914506	2A	745018991	745.019	GG	AG	GG	GG	GG	AG	AG	AG
AX-111178074	2A	745391605	745.392	CC	CG	CC	CC	CC	CG	CG	CG
AX-111541930	2A	745406448	745.406	CC	AA	CC	CC	CC	AA	AA	AA
AX-94504991	2A	745427269	745.427	CC	TT	CC	CC	CC	TT	TT	TT
AX-108817537	2A	745657295	745.657	AG	AA	AG	AG	AG	AA	AA	AA
AX-94761765	2A	745670384	745.67	TC	TT	TC	TC	TC	TT	TT	TT
AX-94852581	2A	745670427	745.67	AA	AG	AA	AA	AA	AG	AG	AG
AX-109905354	2A	745671735	745.672	TC	CC	TC	TC	TC	CC	CC	CC
AX-94497355	2A	746598274	746.598	AA	AT	AA	AA	AA	AT	AT	AT
AX-95205934	2A	746754771	746.755	GG	AG	GG	GG	GG	AG	AG	AG
AX-110387024	2A	746755960	746.756	CG	GG	CG	CG	CG	GG	GG	GG
AX-109389891	2A	746759722	746.76	TT	CC	TT	TT	TT	CC	CC	CC
AX-108761618	2A	746800256	746.8	AG	AA	AG	AG	AG	AA	AA	AA
AX-110076916	2A	746801734	746.802	AG	GG	AG	AG	AG	GG	GG	GG
AX-109288675	2A	746978026	746.978	TT	CC	TT	TT	TT	CC	CC	CC
AX-111050833	2A	746978472	746.978	AA	GG	AA	AA	AA	GG	GG	GG
AX-109401529	2A	746978823	746.979	TC	TT	TC	TC	TC	TT	TT	TT
AX-94893531	2A	747147214	747.147	AT	TT	AT	AT	AT	TT	TT	TT
AX-110454461	2A	747313509	747.314	CC	CG	CC	CC	CC	CG	CG	CG
AX-110057086	2A	747601417	747.601	CC	CG	CC	CC	CC	CG	CG	CG
AX-95659338	2A	747611707	747.612	AG	GG	AG	AG	AG	GG	GG	GG
AX-94823670	2A	747678700	747.679	AA	GG	AA	AA	AA	GG	GG	GG
AX-109900527	2A	748212346	748.212	TT	TC	TT	TT	TT	TC	TC	TC
AX-108985382	2A	748444829	748.445	TT	CC	TT	TT	TT	CC	CC	CC
AX-95186991	2A	748537757	748.538	GG	AG	GG	GG	GG	AG	AG	AG
AX-94384278	2A	748964137	748.964	TT	TC	TT	TT	TT	TC	TC	TC
AX-94718819	2A	748964202	748.964	AA	GG	AA	AA	AA	GG	GG	GG
AX-109378869	2A	749052799	749.053	TC	CC	TC	TC	TC	CC	CC	CC
AX-94794221	2A	749090028	749.09	TC	CC	TC	TC	TC	CC	CC	CC
AX-109274668	2A	749450481	749.45	AG	AA	AG	AG	AG	AA	AA	AA
AX-109349361	2A	749879002	749.879	AC	AA	AC	AC	AC	AA	AA	AA
AX-111028836	2A	750206962	750.207	AG	GG	AG	AG	AG	GG	GG	GG
AX-108759499	2A	751211145	751.211	AG	AA	AG	AG	AG	AA	AA	AA
AX-110973573	2A	751419595	751.42	AG	GG	AG	AG	AG	GG	GG	GG
AX-109001425	2A	752297073	752.297	TC	TT	TC	TC	TC	TT	TT	TT
AX-110603817	2A	752793452	752.793	AG	AA	AG	AG	AG	AA	AA	AA
AX-110925161	2A	753412370	753.412	TC	CC	TC	TC	TC	CC	CC	CC
AX-94572349	2A	753536611	753.537	CC	CG	CC	CC	CC	CG	CG	CG
AX-94696532	2A	753536713	753.537	CC	AC	CC	CC	CC	AC	AC	AC
AX-109305359	2A	759258536	759.259	CC	TC	CC	CC	CC	TC	TC	TC
AX-110465185	2A	770539926	770.54	TC	CC	TC	TC	TC	CC	CC	CC
AX-109300833	2B	41845704	41.8457	TT	TC	TT	TT	TT	TC	TC	TC
AX-94501347	2B	46877139	46.8771	AT	AA	AT	AT	AT	AA	AA	AA
AX-110919769	2B	93698617	93.6986	AC	CC	AC	AC	AC	CC	CC	CC
AX-110687462	2B	95551548	95.5515	TC	TT	TC	TC	TC	TT	TT	TT
AX-95163100	2B	122265467	122.265	AG	AA	AG	AG	AG	AA	AA	AA
AX-95218190	2B	122265837	122.266	AG	GG	AG	AG	AG	GG	GG	GG
AX-94408677	2B	122265866	122.266	TC	CC	TC	TC	TC	CC	CC	CC
AX-94448512	2B	122265967	122.266	AG	AA	AG	AG	AG	AA	AA	AA
AX-94477774	2B	122266070	122.266	CG	GG	CG	CG	CG	GG	GG	GG
AX-110041546	2B	122266114	122.266	TC	TT	TC	TC	TC	TT	TT	TT
AX-109853316	2B	122266765	122.267	CG	GG	CG	CG	CG	GG	GG	GG
AX-94659224	2B	122267008	122.267	AG	AA	AG	AG	AG	AA	AA	AA
AX-94537251	2B	122267034	122.267	AA	GG	AA	AA	AA	GG	GG	GG
AX-95217121	2B	122267199	122.267	CG	GG	CG	CG	CG	GG	GG	GG
AX-94902868	2B	122267621	122.268	AC	CC	AC	AC	AC	CC	CC	CC
AX-94527953	2B	122267720	122.268	AG	AA	AG	AG	AG	AA	AA	AA
AX-94541414	2B	122267745	122.268	TC	CC	TC	TC	TC	CC	CC	CC
AX-94444042	2B	122267769	122.268	TC	CC	TC	TC	TC	CC	CC	CC
AX-94529426	2B	122383000	122.383	AA	CC	AA	AA	AA	CC	CC	CC
AX-94408793	2B	122383039	122.383	TT	CC	TT	TT	TT	CC	CC	CC
AX-94650387	2B	122383076	122.383	AG	AA	AG	AG	AG	AA	AA	AA
AX-94678367	2B	122383260	122.383	TC	CC	TC	TC	TC	CC	CC	CC
AX-95089697	2B	122383276	122.383	TC	CC	TC	TC	TC	CC	CC	CC
AX-95215058	2B	122383432	122.383	AG	GG	AG	AG	AG	GG	GG	GG
AX-94572155	2B	122383485	122.383	AG	GG	AG	AG	AG	GG	GG	GG
AX-94555549	2B	122383911	122.384	TC	TT	TC	TC	TC	TT	TT	TT
AX-108793696	2B	122384491	122.384	CC	TT	CC	CC	CC	TT	TT	TT
AX-111708338	2B	122384919	122.385	CC	TT	CC	CC	CC	TT	TT	TT
AX-111704637	2B	122385003	122.385	AA	CC	AA	AA	AA	CC	CC	CC
AX-110362040	2B	132502102	132.502	CC	TC	CC	CC	CC	TC	TC	TC
AX-110946724	2B	314265726	314.266	CC	TC	CC	CC	CC	TC	TC	TC
AX-94538255	2B	376023481	376.023	TC	TT	TC	TC	TC	TT	TT	TT
AX-110427695	2B	431148336	431.148	TG	GG	TG	TG	TG	GG	GG	GG
AX-110123545	2B	579691567	579.692	AC	CC	AC	AC	AC	CC	CC	CC
AX-94840317	2B	682848425	682.848	AC	CC	AC	AC	AC	CC	CC	CC
AX-94936214	2B	683173977	683.174	CC	TC	CC	CC	CC	TC	TC	TC
AX-95250373	2B	683174136	683.174	AA	AG	AA	AA	AA	AG	AG	AG
AX-94525439	2B	683754720	683.755	TC	CC	TC	TC	TC	CC	CC	CC
AX-94849855	2B	683759449	683.759	AA	AG	AA	AA	AA	AG	AG	AG
AX-111078500	2B	683769238	683.769	TT	CC	TT	TT	TT	CC	CC	CC
AX-94859835	2B	685267634	685.268	AA	AG	AA	AA	AA	AG	AG	AG
AX-111080839	2B	686047219	686.047	TT	CC	TT	TT	TT	CC	CC	CC
AX-108734360	2B	686049515	686.05	TC	CC	TC	TC	TC	CC	CC	CC
AX-94882009	2B	686836261	686.836	CC	TC	CC	CC	CC	TC	TC	TC
AX-95229444	2B	687469359	687.469	CC	TT	CC	CC	CC	TT	TT	TT
AX-95234205	2B	687469536	687.47	GG	TG	GG	GG	GG	TG	TG	TG
AX-94466925	2B	687472203	687.472	TT	TG	TT	TT	TT	TG	TG	TG
AX-111188973	2B	687473576	687.474	CG	CC	CG	CG	CG	CC	CC	CC
AX-94590830	2B	687473593	687.474	CC	TC	CC	CC	CC	TC	TC	TC
AX-94929299	2B	687635438	687.635	AA	AG	AA	AA	AA	AG	AG	AG
AX-95190818	2B	688235010	688.235	TG	GG	TG	TG	TG	GG	GG	GG
AX-95234157	2B	688458933	688.459	TT	TC	TT	TT	TT	TC	TC	TC
AX-108770491	2B	689870597	689.871	AG	AA	AG	AG	AG	AA	AA	AA
AX-94409272	2B	689871131	689.871	CC	TT	CC	CC	CC	TT	TT	TT
AX-108920195	2B	690026371	690.026	TC	TT	TC	TC	TC	TT	TT	TT
AX-95631012	2B	690026637	690.027	CC	TC	CC	CC	CC	TC	TC	TC
AX-94491962	2B	690032333	690.032	GG	AG	GG	GG	GG	AG	AG	AG
AX-95162966	2B	690032459	690.032	AA	AG	AA	AA	AA	AG	AG	AG
AX-94953147	2B	690033034	690.033	AA	CC	AA	AA	AA	CC	CC	CC
AX-94607385	2B	690033182	690.033	TC	TT	TC	TC	TC	TT	TT	TT
AX-94728778	2B	690033386	690.033	GG	CG	GG	GG	GG	CG	CG	CG
AX-94874778	2B	690033560	690.034	CC	GG	CC	CC	CC	GG	GG	GG
AX-95198666	2B	690211039	690.211	AG	GG	AG	AG	AG	GG	GG	GG
AX-94644950	2B	690218322	690.218	CC	TC	CC	CC	CC	TC	TC	TC
AX-95022584	2B	690588599	690.589	TT	TG	TT	TT	TT	TG	TG	TG
AX-111605964	2B	690603378	690.603	TT	TC	TT	TT	TT	TC	TC	TC
AX-110588367	2B	690893232	690.893	GG	AG	GG	GG	GG	AG	AG	AG
AX-110474478	2B	690894910	690.895	AG	GG	AG	AG	AG	GG	GG	GG
AX-95165301	2B	691271787	691.272	CC	TC	CC	CC	CC	TC	TC	TC
AX-95093760	2B	691742102	691.742	AG	AA	AG	AG	AG	AA	AA	AA
AX-94681209	2B	691744706	691.745	AA	AG	AA	AA	AA	AG	AG	AG
AX-95210046	2B	692463593	692.464	AG	AA	AG	AG	AG	AA	AA	AA
AX-108775498	2B	692627921	692.628	TC	CC	TC	TC	TC	CC	CC	CC
AX-95237937	2B	692712424	692.712	CC	CG	CC	CC	CC	CG	CG	CG
AX-94994691	2B	693314866	693.315	TT	CC	TT	TT	TT	CC	CC	CC
AX-94694070	2B	693451932	693.452	AA	GG	AA	AA	AA	GG	GG	GG
AX-94743248	2B	693454493	693.454	TT	TC	TT	TT	TT	TC	TC	TC
AX-110944691	2B	693739018	693.739	GG	AG	GG	GG	GG	AG	AG	AG
AX-94794394	2B	693845316	693.845	CC	TC	CC	CC	CC	TC	TC	TC
AX-109480206	2B	694049533	694.05	CG	CC	CG	CG	CG	CC	CC	CC
AX-94396968	2B	694052696	694.053	AG	AA	AG	AG	AG	AA	AA	AA
AX-108996798	2B	694256537	694.257	GG	AG	GG	GG	GG	AG	AG	AG
AX-94950115	2B	694991848	694.992	CC	TC	CC	CC	CC	TC	TC	TC
AX-109819810	2B	694992363	694.992	TC	CC	TC	TC	TC	CC	CC	CC
AX-109301568	2B	694992412	694.992	AG	GG	AG	AG	AG	GG	GG	GG
AX-94586399	2B	694997911	694.998	AA	AG	AA	AA	AA	AG	AG	AG
AX-94853018	2B	695374527	695.375	GG	AG	GG	GG	GG	AG	AG	AG
AX-95191684	2B	695374602	695.375	CC	TC	CC	CC	CC	TC	TC	TC
AX-94494401	2B	695375114	695.375	CC	TC	CC	CC	CC	TC	TC	TC
AX-94798612	2B	695509203	695.509	CC	TC	CC	CC	CC	TC	TC	TC
AX-110950196	2B	695736389	695.736	GG	AG	GG	GG	GG	AG	AG	AG
AX-95005253	2B	695840321	695.84	TT	TC	TT	TT	TT	TC	TC	TC
AX-94638045	2B	695840556	695.841	TT	TC	TT	TT	TT	TC	TC	TC
AX-94727913	2B	695841174	695.841	AG	AA	AG	AG	AG	AA	AA	AA
AX-94708497	2B	695841298	695.841	AG	AA	AG	AG	AG	AA	AA	AA
AX-111508575	2B	695858951	695.859	AG	GG	AG	AG	AG	GG	GG	GG
AX-94740068	2B	695891823	695.892	AG	AA	AG	AG	AG	AA	AA	AA
AX-95244768	2B	696080435	696.08	TG	TT	TG	TG	TG	TT	TT	TT
AX-110504634	2B	696359644	696.36	AC	AA	AC	AC	AC	AA	AA	AA
AX-95128043	2B	696371777	696.372	GG	AG	GG	GG	GG	AG	AG	AG
AX-111621454	2B	696374662	696.375	AG	GG	AG	AG	AG	GG	GG	GG
AX-94590553	2B	696677577	696.678	AA	AG	AA	AA	AA	AG	AG	AG
AX-94801383	2B	697511940	697.512	CG	CC	CG	CG	CG	CC	CC	CC
AX-94530182	2B	697768572	697.769	CC	TC	CC	CC	CC	TC	TC	TC
AX-94832410	2B	697979923	697.98	AA	AG	AA	AA	AA	AG	AG	AG
AX-94884961	2B	697995516	697.996	CC	CG	CC	CC	CC	CG	CG	CG
AX-109398395	2B	698003947	698.004	TG	TT	TG	TG	TG	TT	TT	TT
AX-110070304	2B	698213953	698.214	TG	GG	TG	TG	TG	GG	GG	GG
AX-95633563	2B	698964335	698.964	CC	TC	CC	CC	CC	TC	TC	TC
AX-94779704	2B	699281971	699.282	AT	TT	AT	AT	AT	TT	TT	TT
AX-95209577	2B	699285096	699.285	TT	TC	TT	TT	TT	TC	TC	TC
AX-110291291	2B	699717643	699.718	CC	TT	CC	CC	CC	TT	TT	TT
AX-111571116	2B	699751101	699.751	TG	GG	TG	TG	TG	GG	GG	GG
AX-110199451	2B	699812259	699.812	AA	GG	AA	AA	AA	GG	GG	GG
AX-94668019	2B	699827283	699.827	TT	CC	TT	TT	TT	CC	CC	CC
AX-94472084	2B	699827314	699.827	TT	GG	TT	TT	TT	GG	GG	GG
AX-94601510	2B	699827759	699.828	CC	TC	CC	CC	CC	TC	TC	TC
AX-95248804	2B	699828960	699.829	TT	CC	TT	TT	TT	CC	CC	CC
AX-94989103	2B	699828998	699.829	TT	TC	TT	TT	TT	TC	TC	TC
AX-95125537	2B	700206147	700.206	GG	AG	GG	GG	GG	AG	AG	AG
AX-95239987	2B	700456902	700.457	TC	TT	TC	TC	TC	TT	TT	TT
AX-94635707	2B	700456934	700.457	AA	GG	AA	AA	AA	GG	GG	GG
AX-94486769	2B	701095464	701.095	TC	TT	TC	TC	TC	TT	TT	TT
AX-94418885	2B	701096787	701.097	AA	AG	AA	AA	AA	AG	AG	AG
AX-110470647	2B	701364058	701.364	TG	TT	TG	TG	TG	TT	TT	TT
AX-111591565	2B	701488760	701.489	TC	TT	TC	TC	TC	TT	TT	TT
AX-94522422	2B	703615345	703.615	GG	TG	GG	GG	GG	TG	TG	TG
AX-94458514	2B	703615515	703.616	AA	AG	AA	AA	AA	AG	AG	AG
AX-109995568	2B	703799024	703.799	TT	CC	TT	TT	TT	CC	CC	CC
AX-110424027	2B	703804644	703.805	AG	GG	AG	AG	AG	GG	GG	GG
AX-94417185	2B	703975959	703.976	TC	CC	TC	TC	TC	CC	CC	CC
AX-94672817	2B	703976001	703.976	CG	CC	CG	CG	CG	CC	CC	CC
AX-109462532	2B	704116366	704.116	CG	GG	CG	CG	CG	GG	GG	GG
AX-95210107	2B	704729780	704.73	CC	TC	CC	CC	CC	TC	TC	TC
AX-109277174	2B	705230211	705.23	AC	AA	AC	AC	AC	AA	AA	AA
AX-110072267	2B	705351547	705.352	AG	AA	AG	AG	AG	AA	AA	AA
AX-111577865	2B	705353817	705.354	TT	CC	TT	TT	TT	CC	CC	CC
AX-112290327	2B	705353848	705.354	CC	TT	CC	CC	CC	TT	TT	TT
AX-109566986	2B	705727815	705.728	AG	AA	AG	AG	AG	AA	AA	AA
AX-109508463	2B	707183768	707.184	TG	GG	TG	TG	TG	GG	GG	GG
AX-111589406	2B	707239060	707.239	TG	TT	TG	TG	TG	TT	TT	TT
AX-108892824	2B	707241419	707.241	TC	CC	TC	TC	TC	CC	CC	CC
AX-111731039	2B	707377219	707.377	GG	TG	GG	GG	GG	TG	TG	TG
AX-94490410	2B	707982789	707.983	AA	AG	AA	AA	AA	AG	AG	AG
AX-86170332	2B	708210216	708.21	TC	TT	TC	TC	TC	TT	TT	TT
AX-110995022	2B	708243976	708.244	TT	TC	TT	TT	TT	TC	TC	TC
AX-110481176	2B	708302967	708.303	TG	GG	TG	TG	TG	GG	GG	GG
AX-111500004	2B	708984413	708.984	AA	CC	AA	AA	AA	CC	CC	CC
AX-95111435	2B	708984699	708.985	CC	TT	CC	CC	CC	TT	TT	TT
AX-95138989	2B	709825090	709.825	CG	GG	CG	CG	CG	GG	GG	GG
AX-95123896	2B	709829453	709.829	AA	AT	AA	AA	AA	AT	AT	AT
AX-94604112	2B	709829662	709.83	AA	AG	AA	AA	AA	AG	AG	AG
AX-110999996	2B	710283548	710.284	CC	GG	CC	CC	CC	GG	GG	GG
AX-108874625	2B	710283749	710.284	TC	TT	TC	TC	TC	TT	TT	TT
AX-111453747	2B	710283870	710.284	AG	GG	AG	AG	AG	GG	GG	GG
AX-108910022	2B	710899606	710.9	GG	AA	GG	GG	GG	AA	AA	AA
AX-94843839	2B	710977732	710.978	AA	AG	AA	AA	AA	AG	AG	AG
AX-111169464	2B	711444288	711.444	GG	AA	GG	GG	GG	AA	AA	AA
AX-110082051	2B	711727920	711.728	CG	CC	CG	CG	CG	CC	CC	CC
AX-109342296	2B	712616937	712.617	AA	GG	AA	AA	AA	GG	GG	GG
AX-109857813	2B	712769086	712.769	TC	TT	TC	TC	TC	TT	TT	TT
AX-110943034	2B	712825676	712.826	TC	CC	TC	TC	TC	CC	CC	CC
AX-94614295	2B	713675420	713.675	TC	TT	TC	TC	TC	TT	TT	TT
AX-94572690	2B	714523294	714.523	AA	AG	AA	AA	AA	AG	AG	AG
AX-110035051	2B	714789533	714.79	TC	CC	TC	TC	TC	CC	CC	CC
AX-94788596	2B	714791576	714.792	CC	TC	CC	CC	CC	TC	TC	TC
AX-109929735	2B	715022820	715.023	TC	TT	TC	TC	TC	TT	TT	TT
AX-94564590	2B	715023313	715.023	CC	CG	CC	CC	CC	CG	CG	CG
AX-95684585	2B	715031269	715.031	AA	AG	AA	AA	AA	AG	AG	AG
AX-111556482	2B	715314858	715.315	AA	AG	AA	AA	AA	AG	AG	AG
AX-109829732	2B	715315746	715.316	AA	CC	AA	AA	AA	CC	CC	CC
AX-111497713	2B	715317021	715.317	AC	CC	AC	AC	AC	CC	CC	CC
AX-95239202	2B	715601565	715.602	AA	AG	AA	AA	AA	AG	AG	AG
AX-94648365	2B	715605860	715.606	AA	AG	AA	AA	AA	AG	AG	AG
AX-94707058	2B	715926801	715.927	CC	TC	CC	CC	CC	TC	TC	TC
AX-109910250	2B	716048904	716.049	AG	AA	AG	AG	AG	AA	AA	AA
AX-109269981	2B	716049438	716.049	AT	TT	AT	AT	AT	TT	TT	TT
AX-109369598	2B	716050263	716.05	AC	AA	AC	AC	AC	AA	AA	AA
AX-110965237	2B	717093609	717.094	TC	CC	TC	TC	TC	CC	CC	CC
AX-94631566	2B	717469771	717.47	CG	CC	CG	CG	CG	CC	CC	CC
AX-95248683	2B	717470072	717.47	CG	CC	CG	CG	CG	CC	CC	CC
AX-111529105	2B	718593573	718.594	AA	CC	AA	AA	AA	CC	CC	CC
AX-94792174	2B	718593823	718.594	CC	CG	CC	CC	CC	CG	CG	CG
AX-94411426	2B	718601609	718.602	CC	CG	CC	CC	CC	CG	CG	CG
AX-111160524	2B	718602008	718.602	AA	GG	AA	AA	AA	GG	GG	GG
AX-95162833	2B	718602131	718.602	AA	AG	AA	AA	AA	AG	AG	AG
AX-110977469	2B	718961450	718.961	TT	GG	TT	TT	TT	GG	GG	GG
AX-95108059	2B	718967203	718.967	TG	TT	TG	TG	TG	TT	TT	TT
AX-94857923	2B	718967279	718.967	CG	CC	CG	CG	CG	CC	CC	CC
AX-108767942	2B	718967531	718.968	AT	AA	AT	AT	AT	AA	AA	AA
AX-95083485	2B	718967561	718.968	TT	TC	TT	TT	TT	TC	TC	TC
AX-94561668	2B	718967585	718.968	AT	TT	AT	AT	AT	TT	TT	TT
AX-95142837	2B	718967981	718.968	CC	TC	CC	CC	CC	TC	TC	TC
AX-94566823	2B	718968146	718.968	TT	TC	TT	TT	TT	TC	TC	TC
AX-111265248	2B	719124624	719.125	AT	TT	AT	AT	AT	TT	TT	TT
AX-108767996	2B	719154152	719.154	GG	CC	GG	GG	GG	CC	CC	CC
AX-109847468	2B	719156146	719.156	CC	TT	CC	CC	CC	TT	TT	TT
AX-109852161	2B	719169231	719.169	GG	AA	GG	GG	GG	AA	AA	AA
AX-109313623	2B	719464701	719.465	TC	TT	TC	TC	TC	TT	TT	TT
AX-94645156	2B	719473908	719.474	CG	CC	CG	CG	CG	CC	CC	CC
AX-110089635	2B	719495015	719.495	CG	CC	CG	CG	CG	CC	CC	CC
AX-111582444	2B	719499588	719.5	AC	CC	AC	AC	AC	CC	CC	CC
AX-111021117	2B	719517139	719.517	AC	AA	AC	AC	AC	AA	AA	AA
AX-108769887	2B	719517182	719.517	AG	AA	AG	AG	AG	AA	AA	AA
AX-111473803	2B	719519670	719.52	TT	TC	TT	TT	TT	TC	TC	TC
AX-95173361	2B	719522181	719.522	TT	AT	TT	TT	TT	AT	AT	AT
AX-94704625	2B	719522190	719.522	TT	TC	TT	TT	TT	TC	TC	TC
AX-95136506	2B	719522215	719.522	AA	AG	AA	AA	AA	AG	AG	AG
AX-94582391	2B	719522217	719.522	TT	TC	TT	TT	TT	TC	TC	TC
AX-109830362	2B	719963277	719.963	TC	CC	TC	TC	TC	CC	CC	CC
AX-94535689	2B	719980049	719.98	AA	AC	AA	AA	AA	AC	AC	AC
AX-110360735	2B	720481805	720.482	AG	GG	AG	AG	AG	GG	GG	GG
AX-111006807	2B	720482417	720.482	AT	TT	AT	AT	AT	TT	TT	TT
AX-94662715	2B	720485987	720.486	TC	TT	TC	TC	TC	TT	TT	TT
AX-95632350	2B	720581222	720.581	AA	AG	AA	AA	AA	AG	AG	AG
AX-108936154	2B	720581605	720.582	CC	TC	CC	CC	CC	TC	TC	TC
AX-94503632	2B	720807496	720.807	TT	TC	TT	TT	TT	TC	TC	TC
AX-94750091	2B	721113490	721.113	TC	TT	TC	TC	TC	TT	TT	TT
AX-94451264	2B	721716617	721.717	AG	AA	AG	AG	AG	AA	AA	AA
AX-110081086	2B	721727092	721.727	AG	GG	AG	AG	AG	GG	GG	GG
AX-94625572	2B	721921979	721.922	AA	GG	AA	AA	AA	GG	GG	GG
AX-94559332	2B	721922097	721.922	AA	AG	AA	AA	AA	AG	AG	AG
AX-94764780	2B	721922178	721.922	TC	TT	TC	TC	TC	TT	TT	TT
AX-94739197	2B	721922202	721.922	CC	AC	CC	CC	CC	AC	AC	AC
AX-111506005	2B	722084501	722.085	TC	TT	TC	TC	TC	TT	TT	TT
AX-111010990	2B	722087931	722.088	TT	GG	TT	TT	TT	GG	GG	GG
AX-108741897	2B	722330175	722.33	CG	GG	CG	CG	CG	GG	GG	GG
AX-111184276	2B	722331600	722.332	GG	AG	GG	GG	GG	AG	AG	AG
AX-95170933	2B	722346795	722.347	AA	GG	AA	AA	AA	GG	GG	GG
AX-109520392	2B	722355444	722.355	AG	GG	AG	AG	AG	GG	GG	GG
AX-111550017	2B	722366658	722.367	AG	AA	AG	AG	AG	AA	AA	AA
AX-110955008	2B	722367518	722.368	TC	TT	TC	TC	TC	TT	TT	TT
AX-111573907	2B	723044342	723.044	CG	GG	CG	CG	CG	GG	GG	GG
AX-108730157	2B	723135599	723.136	AA	AG	AA	AA	AA	AG	AG	AG
AX-110077656	2B	723442491	723.442	GG	AG	GG	GG	GG	AG	AG	AG
AX-94920127	2B	724402967	724.403	AA	AG	AA	AA	AA	AG	AG	AG
AX-111651210	2B	724553614	724.554	CC	TC	CC	CC	CC	TC	TC	TC
AX-109528911	2B	724553647	724.554	TG	GG	TG	TG	TG	GG	GG	GG
AX-110363959	2B	725109662	725.11	CC	GG	CC	CC	CC	GG	GG	GG
AX-111077669	2B	725620768	725.621	AC	CC	AC	AC	AC	CC	CC	CC
AX-110477730	2B	725661853	725.662	TC	TT	TC	TC	TC	TT	TT	TT
AX-94766712	2B	725963049	725.963	CC	TC	CC	CC	CC	TC	TC	TC
AX-95658245	2B	725963469	725.963	CC	TT	CC	CC	CC	TT	TT	TT
AX-94847940	2B	725963775	725.964	TT	CC	TT	TT	TT	CC	CC	CC
AX-95160618	2B	726464868	726.465	CC	TC	CC	CC	CC	TC	TC	TC
AX-95196998	2B	726551581	726.552	TG	TT	TG	TG	TG	TT	TT	TT
AX-110405601	2B	727086530	727.087	AG	GG	AG	AG	AG	GG	GG	GG
AX-94705680	2B	727653228	727.653	TC	CC	TC	TC	TC	CC	CC	CC
AX-111075945	2B	728384538	728.385	AA	AG	AA	AA	AA	AG	AG	AG
AX-109834340	2B	728416282	728.416	TC	TT	TC	TC	TC	TT	TT	TT
AX-108738779	2B	728756790	728.757	AG	AA	AG	AG	AG	AA	AA	AA
AX-94545720	2B	729767572	729.768	CG	GG	CG	CG	CG	GG	GG	GG
AX-110032828	2B	730298850	730.299	TC	TT	TC	TC	TC	TT	TT	TT
AX-110367371	2B	730563437	730.563	AA	GG	AA	AA	AA	GG	GG	GG
AX-94862449	2B	731000957	731.001	CC	TC	CC	CC	CC	TC	TC	TC
AX-110558949	2B	731248185	731.248	AA	AG	AA	AA	AA	AG	AG	AG
AX-94401592	2B	731304180	731.304	AG	GG	AG	AG	AG	GG	GG	GG
AX-94428812	2B	731311328	731.311	TC	TT	TC	TC	TC	TT	TT	TT
AX-94728815	2B	731311390	731.311	TT	GG	TT	TT	TT	GG	GG	GG
AX-94997223	2B	731350606	731.351	AG	AA	AG	AG	AG	AA	AA	AA
AX-111717887	2B	731461346	731.461	AA	AG	AA	AA	AA	AG	AG	AG
AX-111630537	2B	731602483	731.602	GG	AG	GG	GG	GG	AG	AG	AG
AX-110042094	2B	731602659	731.603	AA	GG	AA	AA	AA	GG	GG	GG
AX-95142803	2B	731894161	731.894	CC	TC	CC	CC	CC	TC	TC	TC
AX-94550707	2B	731894488	731.894	AG	AA	AG	AG	AG	AA	AA	AA
AX-110468002	2B	732605713	732.606	GG	AG	GG	GG	GG	AG	AG	AG
AX-94735850	2B	732894510	732.895	TG	TT	TG	TG	TG	TT	TT	TT
AX-95105452	2B	733644724	733.645	AA	AG	AA	AA	AA	AG	AG	AG
AX-94720144	2B	733644731	733.645	GG	AG	GG	GG	GG	AG	AG	AG
AX-95003205	2B	734050080	734.05	CC	TC	CC	CC	CC	TC	TC	TC
AX-110977762	2B	734123618	734.124	TT	TC	TT	TT	TT	TC	TC	TC
AX-110620825	2B	734185412	734.185	GG	AA	GG	GG	GG	AA	AA	AA
AX-108899045	2B	734758934	734.759	AG	AA	AG	AG	AG	AA	AA	AA
AX-109407680	2B	734759958	734.76	AG	GG	AG	AG	AG	GG	GG	GG
AX-108805235	2B	734760470	734.76	AG	AA	AG	AG	AG	AA	AA	AA
AX-109962030	2B	734841390	734.841	AA	GG	AA	AA	AA	GG	GG	GG
AX-95104045	2B	735520731	735.521	TC	TT	TC	TC	TC	TT	TT	TT
AX-94575108	2B	735520776	735.521	TT	TC	TT	TT	TT	TC	TC	TC
AX-94471635	2B	735520902	735.521	TC	TT	TC	TC	TC	TT	TT	TT
AX-94632106	2B	735521257	735.521	AA	AG	AA	AA	AA	AG	AG	AG
AX-110168245	2B	735808792	735.809	AA	AG	AA	AA	AA	AG	AG	AG
AX-111561741	2B	735950459	735.95	GG	AG	GG	GG	GG	AG	AG	AG
AX-94546394	2B	736245422	736.245	AA	AC	AA	AA	AA	AC	AC	AC
AX-111493407	2B	736246007	736.246	AA	GG	AA	AA	AA	GG	GG	GG
AX-108733877	2B	736790022	736.79	CC	CG	CC	CC	CC	CG	CG	CG
AX-108784310	2B	736907965	736.908	TT	TC	TT	TT	TT	TC	TC	TC
AX-110588451	2B	738338144	738.338	CC	TT	CC	CC	CC	TT	TT	TT
AX-111536750	2B	740746965	740.747	AG	AA	AG	AG	AG	AA	AA	AA
AX-108875846	2B	740748198	740.748	AA	GG	AA	AA	AA	GG	GG	GG
AX-111162335	2B	740803297	740.803	GG	TG	GG	GG	GG	TG	TG	TG
AX-94539503	2B	741445166	741.445	AG	GG	AG	AG	AG	GG	GG	GG
AX-94909831	2B	741445614	741.446	TG	TT	TG	TG	TG	TT	TT	TT
AX-110111865	2B	741445622	741.446	AG	AA	AG	AG	AG	AA	AA	AA
AX-94886394	2B	741446942	741.447	AG	GG	AG	AG	AG	GG	GG	GG
AX-95158310	2B	741499205	741.499	TC	TT	TC	TC	TC	TT	TT	TT
AX-94643373	2B	741499271	741.499	GG	TT	GG	GG	GG	TT	TT	TT
AX-95078389	2B	741860237	741.86	AA	AC	AA	AA	AA	AC	AC	AC
AX-94736628	2B	741860291	741.86	TT	GG	TT	TT	TT	GG	GG	GG
AX-94871673	2B	741860462	741.86	AG	GG	AG	AG	AG	GG	GG	GG
AX-109503586	2B	741950311	741.95	TT	CC	TT	TT	TT	CC	CC	CC
AX-95231226	2B	742466072	742.466	AC	CC	AC	AC	AC	CC	CC	CC
AX-94934630	2B	742472786	742.473	AG	AA	AG	AG	AG	AA	AA	AA
AX-94965507	2B	742524123	742.524	CG	GG	CG	CG	CG	GG	GG	GG
AX-110939518	2B	742528235	742.528	AG	AA	AG	AG	AG	AA	AA	AA
AX-109537000	2B	742813901	742.814	GG	CC	GG	GG	GG	CC	CC	CC
AX-110395834	2B	742813939	742.814	CC	GG	CC	CC	CC	GG	GG	GG
AX-109898464	2B	742896203	742.896	AG	AA	AG	AG	AG	AA	AA	AA
AX-110545483	2B	743350394	743.35	CC	TC	CC	CC	CC	TC	TC	TC
AX-86165402	2B	743691456	743.691	AG	GG	AG	AG	AG	GG	GG	GG
AX-110914278	2B	743692257	743.692	CC	TT	CC	CC	CC	TT	TT	TT
AX-94655857	2B	743742287	743.742	AC	AA	AC	AC	AC	AA	AA	AA
AX-94797981	2B	743742649	743.743	CC	AC	CC	CC	CC	AC	AC	AC
AX-110058536	2B	743745341	743.745	CC	TT	CC	CC	CC	TT	TT	TT
AX-111576630	2B	744167490	744.167	AG	AA	AG	AG	AG	AA	AA	AA
AX-111089968	2B	744171130	744.171	AG	AA	AG	AG	AG	AA	AA	AA
AX-108741615	2B	744411014	744.411	TT	CC	TT	TT	TT	CC	CC	CC
AX-110415777	2B	744412145	744.412	TG	GG	TG	TG	TG	GG	GG	GG
AX-110993507	2B	744460050	744.46	TT	CC	TT	TT	TT	CC	CC	CC
AX-111077937	2B	744835545	744.836	AA	AG	AA	AA	AA	AG	AG	AG
AX-111563528	2B	745580799	745.581	AT	AA	AT	AT	AT	AA	AA	AA
AX-109863689	2B	745686058	745.686	AG	AA	AG	AG	AG	AA	AA	AA
AX-110057882	2B	745686212	745.686	CG	GG	CG	CG	CG	GG	GG	GG
AX-94410708	2B	745699128	745.699	AA	AG	AA	AA	AA	AG	AG	AG
AX-94932434	2B	745699230	745.699	TG	TT	TG	TG	TG	TT	TT	TT
AX-94798847	2B	745699517	745.7	TC	TT	TC	TC	TC	TT	TT	TT
AX-94770484	2B	745699607	745.7	CC	TT	CC	CC	CC	TT	TT	TT
AX-95163310	2B	745699646	745.7	TC	TT	TC	TC	TC	TT	TT	TT
AX-95659201	2B	745699885	745.7	TG	GG	TG	TG	TG	GG	GG	GG
AX-112290725	2B	745700566	745.701	AG	AA	AG	AG	AG	AA	AA	AA
AX-109854509	2B	745701892	745.702	TG	GG	TG	TG	TG	GG	GG	GG
AX-95222673	2B	745715079	745.715	AA	AG	AA	AA	AA	AG	AG	AG
AX-94601746	2B	745715112	745.715	AG	GG	AG	AG	AG	GG	GG	GG
AX-109894624	2B	745722647	745.723	AG	GG	AG	AG	AG	GG	GG	GG
AX-94536748	2B	746036819	746.037	CC	TC	CC	CC	CC	TC	TC	TC
AX-95103104	2B	746036841	746.037	TT	GG	TT	TT	TT	GG	GG	GG
AX-94846268	2B	746036913	746.037	AA	AG	AA	AA	AA	AG	AG	AG
AX-94807153	2B	746037016	746.037	GG	AA	GG	GG	GG	AA	AA	AA
AX-94721830	2B	746037051	746.037	TT	TC	TT	TT	TT	TC	TC	TC
AX-94684759	2B	746037075	746.037	CG	CC	CG	CG	CG	CC	CC	CC
AX-95223673	2B	746037717	746.038	GG	TG	GG	GG	GG	TG	TG	TG
AX-112290186	2B	746101694	746.102	AG	AA	AG	AG	AG	AA	AA	AA
AX-111481416	2B	746320199	746.32	AG	GG	AG	AG	AG	GG	GG	GG
AX-94477426	2B	746321027	746.321	AG	GG	AG	AG	AG	GG	GG	GG
AX-108730412	2B	747348758	747.349	TC	TT	TC	TC	TC	TT	TT	TT
AX-111496648	2B	747865141	747.865	TC	CC	TC	TC	TC	CC	CC	CC
AX-94510243	2B	748425705	748.426	CC	TC	CC	CC	CC	TC	TC	TC
AX-94457845	2B	748429928	748.43	GG	AG	GG	GG	GG	AG	AG	AG
AX-94472507	2B	748432809	748.433	AA	AG	AA	AA	AA	AG	AG	AG
AX-95203088	2B	748700683	748.701	TC	TT	TC	TC	TC	TT	TT	TT
AX-94620707	2B	748700763	748.701	TT	TC	TT	TT	TT	TC	TC	TC
AX-95252112	2B	749044027	749.044	CG	GG	CG	CG	CG	GG	GG	GG
AX-95118836	2B	749403580	749.404	CC	TC	CC	CC	CC	TC	TC	TC
AX-110946856	2B	749416456	749.416	AG	GG	AG	AG	AG	GG	GG	GG
AX-94631738	2B	749419179	749.419	CC	CG	CC	CC	CC	CG	CG	CG
AX-95180797	2B	749419482	749.419	GG	TG	GG	GG	GG	TG	TG	TG
AX-110532852	2B	749987195	749.987	GG	AG	GG	GG	GG	AG	AG	AG
AX-94670020	2B	750015154	750.015	TT	TC	TT	TT	TT	TC	TC	TC
AX-94759843	2B	750015786	750.016	TT	TG	TT	TT	TT	TG	TG	TG
AX-94441985	2B	751261473	751.261	CC	TT	CC	CC	CC	TT	TT	TT
AX-94748181	2B	751261572	751.262	CC	TC	CC	CC	CC	TC	TC	TC
AX-94535112	2B	751318170	751.318	AG	AA	AG	AG	AG	AA	AA	AA
AX-94688083	2B	751531919	751.532	CC	TC	CC	CC	CC	TC	TC	TC
AX-111246163	2B	751603732	751.604	TT	CC	TT	TT	TT	CC	CC	CC
AX-108728675	2B	752479621	752.48	TC	CC	TC	TC	TC	CC	CC	CC
AX-94920022	2B	752488999	752.489	CC	AA	CC	CC	CC	AA	AA	AA
AX-94798201	2B	752489062	752.489	CC	TT	CC	CC	CC	TT	TT	TT
AX-95248415	2B	752491244	752.491	AG	GG	AG	AG	AG	GG	GG	GG
AX-95118515	2B	752857957	752.858	GG	AG	GG	GG	GG	AG	AG	AG
AX-109570940	2B	753089876	753.09	TG	GG	TG	TG	TG	GG	GG	GG
AX-110393399	2B	753804192	753.804	CC	TT	CC	CC	CC	TT	TT	TT
AX-111491782	2B	753805888	753.806	CG	GG	CG	CG	CG	GG	GG	GG
AX-94714537	2B	754553084	754.553	CC	AC	CC	CC	CC	AC	AC	AC
AX-94920248	2B	754553103	754.553	CC	AC	CC	CC	CC	AC	AC	AC
AX-95005811	2B	754553105	754.553	CC	TC	CC	CC	CC	TC	TC	TC
AX-95243533	2B	754553128	754.553	AG	GG	AG	AG	AG	GG	GG	GG
AX-95111137	2B	754553194	754.553	AC	CC	AC	AC	AC	CC	CC	CC
AX-110635037	2B	754649040	754.649	GG	TG	GG	GG	GG	TG	TG	TG
AX-109865143	2B	754657249	754.657	AA	CC	AA	AA	AA	CC	CC	CC
AX-109040737	2B	754920459	754.92	TG	GG	TG	TG	TG	GG	GG	GG
AX-94667047	2B	754924068	754.924	TT	GG	TT	TT	TT	GG	GG	GG
AX-111643375	2B	756101268	756.101	AC	CC	AC	AC	AC	CC	CC	CC
AX-108757175	2B	756101364	756.101	CG	GG	CG	CG	CG	GG	GG	GG
AX-108820651	2B	756106143	756.106	TC	CC	TC	TC	TC	CC	CC	CC
AX-94750116	2B	756603537	756.604	AA	AG	AA	AA	AA	AG	AG	AG
AX-95089432	2B	756704111	756.704	AG	GG	AG	AG	AG	GG	GG	GG
AX-109522268	2B	757351326	757.351	AA	AG	AA	AA	AA	AG	AG	AG
AX-110409810	2B	759490068	759.49	TC	CC	TC	TC	TC	CC	CC	CC
AX-109345765	2B	759523202	759.523	TC	TT	TC	TC	TC	TT	TT	TT
AX-110095789	2B	760263390	760.263	AA	AG	AA	AA	AA	AG	AG	AG
AX-111011905	2B	760858386	760.858	AA	AG	AA	AA	AA	AG	AG	AG
AX-94853300	2B	760950850	760.951	AG	GG	AG	AG	AG	GG	GG	GG
AX-110066234	2B	761964605	761.965	AA	AG	AA	AA	AA	AG	AG	AG
AX-94550076	2B	761980418	761.98	CC	TC	CC	CC	CC	TC	TC	TC
AX-110626191	2B	763427789	763.428	TT	TC	TT	TT	TT	TC	TC	TC
AX-111086059	2B	765063265	765.063	GG	AG	GG	GG	GG	AG	AG	AG
AX-110956839	2B	765278581	765.279	CC	AC	CC	CC	CC	AC	AC	AC
AX-111549018	2B	765307576	765.308	AA	AG	AA	AA	AA	AG	AG	AG
AX-111028460	2B	765391560	765.392	CC	AC	CC	CC	CC	AC	AC	AC
AX-108780077	2B	773386465	773.386	GG	CG	GG	GG	GG	CG	CG	CG
AX-111635906	2B	773413324	773.413	GG	CG	GG	GG	GG	CG	CG	CG
AX-109036830	2B	773547677	773.548	TT	TG	TT	TT	TT	TG	TG	TG
AX-94485023	2B	785892273	785.892	AA	AG	AA	AA	AA	AG	AG	AG
AX-94433535	2B	791479492	791.479	TT	TC	TT	TT	TT	TC	TC	TC
AX-109412240	2D	15655831	15.6558	AT	AA	AT	AT	AT	AA	AA	AA
AX-111593853	2D	25044460	25.0445	CC	TC	CC	CC	CC	TC	TC	TC
AX-95249771	2D	80985993	80.986	TG	GG	TG	TG	TG	GG	GG	GG
AX-95094343	2D	461543133	461.543	AG	GG	AG	AG	AG	GG	GG	GG
AX-94852649	2D	506790487	506.79	TC	TT	TC	TC	TC	TT	TT	TT
AX-95237516	2D	531341898	531.342	AA	AT	AA	AA	AA	AT	AT	AT
AX-109928407	2D	548453749	548.454	CG	GG	CG	CG	CG	GG	GG	GG
AX-111680512	2D	566163268	566.163	GG	AA	GG	GG	GG	AA	AA	AA
AX-111684683	2D	566768691	566.769	GG	AA	GG	GG	GG	AA	AA	AA
AX-111598881	2D	568104233	568.104	TT	CC	TT	TT	TT	CC	CC	CC
AX-94939121	2D	568410130	568.41	CC	CG	CC	CC	CC	CG	CG	CG
AX-110433972	2D	569347087	569.347	TT	CC	TT	TT	TT	CC	CC	CC
AX-111361692	2D	570386976	570.387	GG	AA	GG	GG	GG	AA	AA	AA
AX-111678254	2D	570486259	570.486	TG	TT	TG	TG	TG	TT	TT	TT
AX-109834035	2D	570948201	570.948	GG	AA	GG	GG	GG	AA	AA	AA
AX-110656794	2D	570948347	570.948	AA	GG	AA	AA	AA	GG	GG	GG
AX-94766365	2D	570948951	570.949	AA	AG	AA	AA	AA	AG	AG	AG
AX-86174332	2D	570951503	570.952	TC	CC	TC	TC	TC	CC	CC	CC
AX-108771648	2D	570991064	570.991	AG	AA	AG	AG	AG	AA	AA	AA
AX-111016259	2D	571001937	571.002	CC	AA	CC	CC	CC	AA	AA	AA
AX-111652152	2D	571009286	571.009	GG	TT	GG	GG	GG	TT	TT	TT
AX-109972775	2D	571055260	571.055	TT	CC	TT	TT	TT	CC	CC	CC
AX-94473733	2D	571057196	571.057	GG	CG	GG	GG	GG	CG	CG	CG
AX-94962817	2D	571057751	571.058	CC	AC	CC	CC	CC	AC	AC	AC
AX-94727877	2D	571057793	571.058	AA	GG	AA	AA	AA	GG	GG	GG
AX-94815913	2D	571057802	571.058	GG	AA	GG	GG	GG	AA	AA	AA
AX-94918696	2D	571057932	571.058	AA	AG	AA	AA	AA	AG	AG	AG
AX-94906759	2D	571058111	571.058	CC	TT	CC	CC	CC	TT	TT	TT
AX-94863274	2D	571058114	571.058	AG	AA	AG	AG	AG	AA	AA	AA
AX-95012536	2D	571058129	571.058	AC	AA	AC	AC	AC	AA	AA	AA
AX-94461007	2D	571058277	571.058	TT	AT	TT	TT	TT	AT	AT	AT
AX-109291628	2D	571072327	571.072	TT	CC	TT	TT	TT	CC	CC	CC
AX-108744106	2D	571074275	571.074	AA	GG	AA	AA	AA	GG	GG	GG
AX-109534293	2D	571077144	571.077	AT	TT	AT	AT	AT	TT	TT	TT
AX-94390475	2D	571078039	571.078	GG	AA	GG	GG	GG	AA	AA	AA
AX-86175911	2D	571078674	571.079	TC	TT	TC	TC	TC	TT	TT	TT
AX-94844959	2D	571080197	571.08	CG	CC	CG	CG	CG	CC	CC	CC
AX-94883556	2D	571080231	571.08	CG	CC	CG	CG	CG	CC	CC	CC
AX-94603037	2D	571080302	571.08	AC	AA	AC	AC	AC	AA	AA	AA
AX-94751602	2D	571080380	571.08	GG	AA	GG	GG	GG	AA	AA	AA
AX-95231053	2D	571080418	571.08	TT	GG	TT	TT	TT	GG	GG	GG
AX-94831029	2D	571080473	571.08	CG	CC	CG	CG	CG	CC	CC	CC
AX-94633072	2D	571080506	571.081	AG	AA	AG	AG	AG	AA	AA	AA
AX-95173505	2D	571080524	571.081	AC	CC	AC	AC	AC	CC	CC	CC
AX-94650744	2D	571080583	571.081	GG	CG	GG	GG	GG	CG	CG	CG
AX-94870218	2D	571080676	571.081	TC	TT	TC	TC	TC	TT	TT	TT
AX-94795098	2D	571080695	571.081	TT	TC	TT	TT	TT	TC	TC	TC
AX-94958607	2D	571080735	571.081	AA	AG	AA	AA	AA	AG	AG	AG
AX-94605007	2D	571080768	571.081	TC	TT	TC	TC	TC	TT	TT	TT
AX-95629747	2D	571080813	571.081	GG	AG	GG	GG	GG	AG	AG	AG
AX-95133574	2D	571081508	571.082	TC	TT	TC	TC	TC	TT	TT	TT
AX-111008551	2D	571082228	571.082	CC	TT	CC	CC	CC	TT	TT	TT
AX-110630489	2D	571178099	571.178	GG	AG	GG	GG	GG	AG	AG	AG
AX-95631209	2D	571181576	571.182	AA	GG	AA	AA	AA	GG	GG	GG
AX-94556125	2D	571199964	571.2	CC	AA	CC	CC	CC	AA	AA	AA
AX-94473201	2D	571538184	571.538	CC	CG	CC	CC	CC	CG	CG	CG
AX-109418373	2D	571541875	571.542	TC	CC	TC	TC	TC	CC	CC	CC
AX-109995243	2D	571554854	571.555	GG	CC	GG	GG	GG	CC	CC	CC
AX-109424711	2D	571555139	571.555	TT	CC	TT	TT	TT	CC	CC	CC
AX-110838477	2D	571611536	571.612	CC	TT	CC	CC	CC	TT	TT	TT
AX-94656622	2D	571880223	571.88	GG	AG	GG	GG	GG	AG	AG	AG
AX-95240236	2D	571882919	571.883	GG	CC	GG	GG	GG	CC	CC	CC
AX-94577499	2D	571882924	571.883	AA	AG	AA	AA	AA	AG	AG	AG
AX-94726179	2D	571883582	571.884	AA	GG	AA	AA	AA	GG	GG	GG
AX-94694840	2D	571921517	571.922	TT	TC	TT	TT	TT	TC	TC	TC
AX-108792169	2D	571937556	571.938	CG	GG	CG	CG	CG	GG	GG	GG
AX-94989519	2D	571946818	571.947	CC	CG	CC	CC	CC	CG	CG	CG
AX-94523807	2D	571946998	571.947	AG	GG	AG	AG	AG	GG	GG	GG
AX-110432159	2D	571947614	571.948	CC	TT	CC	CC	CC	TT	TT	TT
AX-94457313	2D	572036805	572.037	CC	CG	CC	CC	CC	CG	CG	CG
AX-95659511	2D	572074704	572.075	AG	AA	AG	AG	AG	AA	AA	AA
AX-94776628	2D	572079722	572.08	TT	TC	TT	TT	TT	TC	TC	TC
AX-94954573	2D	572079722	572.08	TT	TC	TT	TT	TT	TC	TC	TC
AX-94985575	2D	572079822	572.08	TC	TT	TC	TC	TC	TT	TT	TT
AX-95104959	2D	572080167	572.08	TT	GG	TT	TT	TT	GG	GG	GG
AX-94506136	2D	572080368	572.08	TC	CC	TC	TC	TC	CC	CC	CC
AX-110518265	2D	572080682	572.081	AA	GG	AA	AA	AA	GG	GG	GG
AX-111502418	2D	572082674	572.083	TT	CC	TT	TT	TT	CC	CC	CC
AX-111012738	2D	572083047	572.083	GG	CG	GG	GG	GG	CG	CG	CG
AX-111555967	2D	572083436	572.083	CC	GG	CC	CC	CC	GG	GG	GG
AX-109955601	2D	572083470	572.083	TT	CC	TT	TT	TT	CC	CC	CC
AX-111593086	2D	572357220	572.357	GG	CC	GG	GG	GG	CC	CC	CC
AX-94666401	2D	572360321	572.36	GG	TT	GG	GG	GG	TT	TT	TT
AX-95206570	2D	572360422	572.36	CC	TT	CC	CC	CC	TT	TT	TT
AX-94962078	2D	572360775	572.361	CC	TT	CC	CC	CC	TT	TT	TT
AX-94864940	2D	572360781	572.361	TC	CC	TC	TC	TC	CC	CC	CC
AX-95076968	2D	572361032	572.361	TT	GG	TT	TT	TT	GG	GG	GG
AX-94953681	2D	572361167	572.361	TC	CC	TC	TC	TC	CC	CC	CC
AX-110064522	2D	572362226	572.362	GG	AG	GG	GG	GG	AG	AG	AG
AX-95015000	2D	572364379	572.364	TT	TC	TT	TT	TT	TC	TC	TC
AX-110388126	2D	572405624	572.406	AA	GG	AA	AA	AA	GG	GG	GG
AX-108880752	2D	572426314	572.426	TT	AA	TT	TT	TT	AA	AA	AA
AX-111100271	2D	572611484	572.611	AA	GG	AA	AA	AA	GG	GG	GG
AX-108885448	2D	572671417	572.671	CG	CC	CG	CG	CG	CC	CC	CC
AX-108976907	2D	572696361	572.696	TT	CC	TT	TT	TT	CC	CC	CC
AX-110035043	2D	572733289	572.733	AG	AA	AG	AG	AG	AA	AA	AA
AX-109405340	2D	572784700	572.785	CC	TT	CC	CC	CC	TT	TT	TT
AX-94658986	2D	572786430	572.786	AA	AG	AA	AA	AA	AG	AG	AG
AX-111730586	2D	572786934	572.787	AT	TT	AT	AT	AT	TT	TT	TT
AX-108743063	2D	572792779	572.793	GG	AA	GG	GG	GG	AA	AA	AA
AX-109461357	2D	572793971	572.794	CC	AC	CC	CC	CC	AC	AC	AC
AX-109044767	2D	572797763	572.798	GG	AA	GG	GG	GG	AA	AA	AA
AX-109762823	2D	573203028	573.203	AA	TT	AA	AA	AA	TT	TT	TT
AX-109922737	2D	573478889	573.479	CC	AA	CC	CC	CC	AA	AA	AA
AX-95136898	2D	573843951	573.844	CC	AC	CC	CC	CC	AC	AC	AC
AX-110004636	2D	573850220	573.85	TT	GG	TT	TT	TT	GG	GG	GG
AX-109001452	2D	573851953	573.852	TT	CC	TT	TT	TT	CC	CC	CC
AX-110104916	2D	573852276	573.852	TT	CC	TT	TT	TT	CC	CC	CC
AX-94763929	2D	573853462	573.853	CC	TT	CC	CC	CC	TT	TT	TT
AX-111023613	2D	573958269	573.958	CC	AA	CC	CC	CC	AA	AA	AA
AX-110426492	2D	573970513	573.971	GG	AA	GG	GG	GG	AA	AA	AA
AX-110622980	2D	573970571	573.971	AA	GG	AA	AA	AA	GG	GG	GG
AX-95107096	2D	573971213	573.971	TC	TT	TC	TC	TC	TT	TT	TT
AX-94856052	2D	574104263	574.104	AA	AG	AA	AA	AA	AG	AG	AG
AX-94862578	2D	574104282	574.104	GG	AA	GG	GG	GG	AA	AA	AA
AX-94896244	2D	574104299	574.104	TG	GG	TG	TG	TG	GG	GG	GG
AX-94745372	2D	574104364	574.104	AG	AA	AG	AG	AG	AA	AA	AA
AX-86174274	2D	574104740	574.105	TC	CC	TC	TC	TC	CC	CC	CC
AX-108980382	2D	574106512	574.107	AG	GG	AG	AG	AG	GG	GG	GG
AX-109847194	2D	574106898	574.107	GG	CC	GG	GG	GG	CC	CC	CC
AX-110367296	2D	574108361	574.108	CC	TT	CC	CC	CC	TT	TT	TT
AX-109392906	2D	574108465	574.108	TT	CC	TT	TT	TT	CC	CC	CC
AX-111612850	2D	574109004	574.109	GG	AG	GG	GG	GG	AG	AG	AG
AX-111472284	2D	574109206	574.109	AA	GG	AA	AA	AA	GG	GG	GG
AX-109555008	2D	574109661	574.11	CC	GG	CC	CC	CC	GG	GG	GG
AX-94425815	2D	574109762	574.11	TC	TT	TC	TC	TC	TT	TT	TT
AX-111049122	2D	574109809	574.11	AA	GG	AA	AA	AA	GG	GG	GG
AX-95682185	2D	574109942	574.11	GG	AA	GG	GG	GG	AA	AA	AA
AX-94822104	2D	574110182	574.11	TT	TG	TT	TT	TT	TG	TG	TG
AX-109532643	2D	574110218	574.11	CC	TT	CC	CC	CC	TT	TT	TT
AX-111661731	2D	574110323	574.11	GG	AA	GG	GG	GG	AA	AA	AA
AX-94689988	2D	574110372	574.11	TT	CC	TT	TT	TT	CC	CC	CC
AX-95098714	2D	574110534	574.111	CC	AA	CC	CC	CC	AA	AA	AA
AX-110096760	2D	574112939	574.113	AG	AA	AG	AG	AG	AA	AA	AA
AX-110505028	2D	574113193	574.113	CC	TT	CC	CC	CC	TT	TT	TT
AX-111153255	2D	574345533	574.346	CC	GG	CC	CC	CC	GG	GG	GG
AX-94552653	2D	574347013	574.347	TT	TG	TT	TT	TT	TG	TG	TG
AX-90018717	2D	574350881	574.351	TT	TC	TT	TT	TT	TC	TC	TC
AX-95245369	2D	574350907	574.351	CC	TT	CC	CC	CC	TT	TT	TT
AX-94976789	2D	574351393	574.351	TC	CC	TC	TC	TC	CC	CC	CC
AX-94965212	2D	574351453	574.351	TT	GG	TT	TT	TT	GG	GG	GG
AX-94824613	2D	574351501	574.352	AG	GG	AG	AG	AG	GG	GG	GG
AX-91433264	2D	574351636	574.352	CC	AC	CC	CC	CC	AC	AC	AC
AX-95177097	2D	574351681	574.352	GG	AG	GG	GG	GG	AG	AG	AG
AX-95210379	2D	574351784	574.352	GG	AG	GG	GG	GG	AG	AG	AG
AX-95659325	2D	574387189	574.387	TT	CC	TT	TT	TT	CC	CC	CC
AX-110949781	2D	574389207	574.389	CC	TT	CC	CC	CC	TT	TT	TT
AX-109821149	2D	574389648	574.39	TT	CC	TT	TT	TT	CC	CC	CC
AX-111638720	2D	574389922	574.39	TT	CC	TT	TT	TT	CC	CC	CC
AX-110057279	2D	574389977	574.39	TT	AT	TT	TT	TT	AT	AT	AT
AX-109856794	2D	574390036	574.39	AA	GG	AA	AA	AA	GG	GG	GG
AX-108771932	2D	574390226	574.39	GG	CC	GG	GG	GG	CC	CC	CC
AX-110043328	2D	574391155	574.391	AC	AA	AC	AC	AC	AA	AA	AA
AX-111540038	2D	574391577	574.392	CC	TC	CC	CC	CC	TC	TC	TC
AX-111133088	2D	574393492	574.393	TT	CC	TT	TT	TT	CC	CC	CC
AX-109296138	2D	574393532	574.394	TT	CC	TT	TT	TT	CC	CC	CC
AX-110578809	2D	574395772	574.396	AA	GG	AA	AA	AA	GG	GG	GG
AX-109958482	2D	574400778	574.401	CC	TC	CC	CC	CC	TC	TC	TC
AX-109963147	2D	574402442	574.402	TT	CC	TT	TT	TT	CC	CC	CC
AX-110925806	2D	574402860	574.403	TT	CC	TT	TT	TT	CC	CC	CC
AX-109836967	2D	574403284	574.403	CC	GG	CC	CC	CC	GG	GG	GG
AX-108772447	2D	574403324	574.403	AA	GG	AA	AA	AA	GG	GG	GG
AX-108877671	2D	574404064	574.404	AA	GG	AA	AA	AA	GG	GG	GG
AX-110839319	2D	574405196	574.405	GG	AA	GG	GG	GG	AA	AA	AA
AX-109334179	2D	574405724	574.406	AA	GG	AA	AA	AA	GG	GG	GG
AX-110938644	2D	574416526	574.417	AA	CC	AA	AA	AA	CC	CC	CC
AX-109650588	2D	574417123	574.417	GG	AA	GG	GG	GG	AA	AA	AA
AX-110956651	2D	574417170	574.417	TT	CC	TT	TT	TT	CC	CC	CC
AX-110962539	2D	574419598	574.42	TT	GG	TT	TT	TT	GG	GG	GG
AX-109287949	2D	574419938	574.42	GG	AA	GG	GG	GG	AA	AA	AA
AX-110406937	2D	574420120	574.42	CC	TT	CC	CC	CC	TT	TT	TT
AX-110489371	2D	574420713	574.421	GG	CC	GG	GG	GG	CC	CC	CC
AX-110414292	2D	574421316	574.421	TT	CC	TT	TT	TT	CC	CC	CC
AX-109833495	2D	574421730	574.422	CC	AA	CC	CC	CC	AA	AA	AA
AX-110400364	2D	574421900	574.422	TT	CC	TT	TT	TT	CC	CC	CC
AX-109454004	2D	574421955	574.422	CC	GG	CC	CC	CC	GG	GG	GG
AX-111502487	2D	574422459	574.422	GG	AA	GG	GG	GG	AA	AA	AA
AX-109873551	2D	574423382	574.423	GG	AA	GG	GG	GG	AA	AA	AA
AX-111474059	2D	574437398	574.437	AG	GG	AG	AG	AG	GG	GG	GG
AX-110211176	2D	574444827	574.445	GG	AA	GG	GG	GG	AA	AA	AA
AX-110489024	2D	574449948	574.45	AA	GG	AA	AA	AA	GG	GG	GG
AX-110989014	2D	574450260	574.45	GG	TT	GG	GG	GG	TT	TT	TT
AX-109656119	2D	574633628	574.634	CC	TT	CC	CC	CC	TT	TT	TT
AX-111485303	2D	574633701	574.634	AA	AT	AA	AA	AA	AT	AT	AT
AX-109786315	2D	574823127	574.823	GG	AA	GG	GG	GG	AA	AA	AA
AX-110683168	2D	574978815	574.979	CC	TC	CC	CC	CC	TC	TC	TC
AX-109553519	2D	575159899	575.16	AA	GG	AA	AA	AA	GG	GG	GG
AX-111765195	2D	575209256	575.209	AG	GG	AG	AG	AG	GG	GG	GG
AX-94823865	2D	575239674	575.24	TT	TC	TT	TT	TT	TC	TC	TC
AX-94842551	2D	575239683	575.24	TT	TG	TT	TT	TT	TG	TG	TG
AX-95105423	2D	575239995	575.24	GG	AG	GG	GG	GG	AG	AG	AG
AX-94468908	2D	575240121	575.24	CC	TT	CC	CC	CC	TT	TT	TT
AX-110838030	2D	575241384	575.241	CC	GG	CC	CC	CC	GG	GG	GG
AX-109405199	2D	575361664	575.362	TT	CC	TT	TT	TT	CC	CC	CC
AX-110340259	2D	575365904	575.366	AA	GG	AA	AA	AA	GG	GG	GG
AX-109864723	2D	575367629	575.368	TT	GG	TT	TT	TT	GG	GG	GG
AX-110491182	2D	575704631	575.705	GG	AA	GG	GG	GG	AA	AA	AA
AX-110399045	2D	575706165	575.706	AA	GG	AA	AA	AA	GG	GG	GG
AX-108947275	2D	575706196	575.706	CC	TT	CC	CC	CC	TT	TT	TT
AX-94483178	2D	575762309	575.762	TG	GG	TG	TG	TG	GG	GG	GG
AX-109890018	2D	575773021	575.773	TT	CC	TT	TT	TT	CC	CC	CC
AX-110712075	2D	575776705	575.777	AA	GG	AA	AA	AA	GG	GG	GG
AX-109642996	2D	575837857	575.838	TT	CC	TT	TT	TT	CC	CC	CC
AX-110302269	2D	575943908	575.944	TC	TT	TC	TC	TC	TT	TT	TT
AX-94988891	2D	576191812	576.192	AG	AA	AG	AG	AG	AA	AA	AA
AX-94416959	2D	576191968	576.192	CC	AC	CC	CC	CC	AC	AC	AC
AX-95182521	2D	576280233	576.28	AG	AA	AG	AG	AG	AA	AA	AA
AX-111729643	2D	576280330	576.28	AG	AA	AG	AG	AG	AA	AA	AA
AX-95653922	2D	576280455	576.28	CC	AC	CC	CC	CC	AC	AC	AC
AX-108745783	2D	576285169	576.285	TC	TT	TC	TC	TC	TT	TT	TT
AX-94735094	2D	576290141	576.29	CC	CG	CC	CC	CC	CG	CG	CG
AX-95003878	2D	576406526	576.407	GG	CC	GG	GG	GG	CC	CC	CC
AX-111160051	2D	576407838	576.408	TT	CC	TT	TT	TT	CC	CC	CC
AX-111077016	2D	576466154	576.466	GG	AA	GG	GG	GG	AA	AA	AA
AX-109326513	2D	576476058	576.476	CC	TT	CC	CC	CC	TT	TT	TT
AX-111632123	2D	576580666	576.581	TT	CC	TT	TT	TT	CC	CC	CC
AX-109093094	2D	576583458	576.583	GG	AA	GG	GG	GG	AA	AA	AA
AX-108768939	2D	576713119	576.713	AA	GG	AA	AA	AA	GG	GG	GG
AX-108860075	2D	576738371	576.738	CC	CG	CC	CC	CC	CG	CG	CG
AX-110420393	2D	576743419	576.743	GG	CC	GG	GG	GG	CC	CC	CC
AX-110668262	2D	576744429	576.744	TT	CC	TT	TT	TT	CC	CC	CC
AX-109188054	2D	576746312	576.746	AA	CC	AA	AA	AA	CC	CC	CC
AX-111536819	2D	576748004	576.748	TT	GG	TT	TT	TT	GG	GG	GG
AX-111181086	2D	576750304	576.75	AG	GG	AG	AG	AG	GG	GG	GG
AX-94730554	2D	576752877	576.753	CG	GG	CG	CG	CG	GG	GG	GG
AX-111037613	2D	576773453	576.773	AA	GG	AA	AA	AA	GG	GG	GG
AX-111581479	2D	576929576	576.93	GG	AA	GG	GG	GG	AA	AA	AA
AX-109497607	2D	576930135	576.93	GG	TG	GG	GG	GG	TG	TG	TG
AX-109524341	2D	576930307	576.93	CC	TC	CC	CC	CC	TC	TC	TC
AX-108995743	2D	576934578	576.935	GG	AG	GG	GG	GG	AG	AG	AG
AX-94623429	2D	576935163	576.935	TC	TT	TC	TC	TC	TT	TT	TT
AX-95242101	2D	576935441	576.935	TT	TC	TT	TT	TT	TC	TC	TC
AX-110575240	2D	576937013	576.937	TT	TG	TT	TT	TT	TG	TG	TG
AX-109961122	2D	576940105	576.94	GG	AG	GG	GG	GG	AG	AG	AG
AX-109361415	2D	576940788	576.941	CC	GG	CC	CC	CC	GG	GG	GG
AX-111707264	2D	576941619	576.942	AA	CC	AA	AA	AA	CC	CC	CC
AX-109870593	2D	576941815	576.942	CC	TT	CC	CC	CC	TT	TT	TT
AX-108940383	2D	576941854	576.942	TT	CC	TT	TT	TT	CC	CC	CC
AX-94620812	2D	576959250	576.959	AA	AT	AA	AA	AA	AT	AT	AT
AX-95630884	2D	576961157	576.961	AA	GG	AA	AA	AA	GG	GG	GG
AX-94863184	2D	576973827	576.974	GG	CC	GG	GG	GG	CC	CC	CC
AX-94822753	2D	576976303	576.976	GG	TT	GG	GG	GG	TT	TT	TT
AX-94744954	2D	576977743	576.978	TC	TT	TC	TC	TC	TT	TT	TT
AX-94524590	2D	576978690	576.979	TT	CC	TT	TT	TT	CC	CC	CC
AX-94654966	2D	576979219	576.979	GG	TT	GG	GG	GG	TT	TT	TT
AX-108914676	2D	576982620	576.983	GG	AA	GG	GG	GG	AA	AA	AA
AX-110513534	2D	576989906	576.99	AA	CC	AA	AA	AA	CC	CC	CC
AX-109977217	2D	576992029	576.992	AG	GG	AG	AG	AG	GG	GG	GG
AX-94811940	2D	577011219	577.011	AG	GG	AG	AG	AG	GG	GG	GG
AX-110544371	2D	577121217	577.121	TC	CC	TC	TC	TC	CC	CC	CC
AX-95083081	2D	577236622	577.237	TC	TT	TC	TC	TC	TT	TT	TT
AX-95080622	2D	577236746	577.237	GG	AG	GG	GG	GG	AG	AG	AG
AX-94584814	2D	577237553	577.238	CC	CG	CC	CC	CC	CG	CG	CG
AX-94857817	2D	577237597	577.238	CC	CG	CC	CC	CC	CG	CG	CG
AX-95124781	2D	577454958	577.455	CC	TC	CC	CC	CC	TC	TC	TC
AX-109822169	2D	577544840	577.545	AC	CC	AC	AC	AC	CC	CC	CC
AX-111106933	2D	577548896	577.549	AG	AA	AG	AG	AG	AA	AA	AA
AX-110869719	2D	577575006	577.575	TG	TT	TG	TG	TG	TT	TT	TT
AX-94962215	2D	577581561	577.582	TT	GG	TT	TT	TT	GG	GG	GG
AX-110547798	2D	577594455	577.594	GG	AA	GG	GG	GG	AA	AA	AA
AX-94389203	2D	577601504	577.602	TC	TT	TC	TC	TC	TT	TT	TT
AX-94783672	2D	577601551	577.602	TT	TC	TT	TT	TT	TC	TC	TC
AX-94782068	2D	577601567	577.602	AA	CC	AA	AA	AA	CC	CC	CC
AX-94633774	2D	577601606	577.602	TT	GG	TT	TT	TT	GG	GG	GG
AX-109301936	2D	577602536	577.603	TT	TC	TT	TT	TT	TC	TC	TC
AX-108940401	2D	577603491	577.603	TC	TT	TC	TC	TC	TT	TT	TT
AX-110074624	2D	577603531	577.604	AA	GG	AA	AA	AA	GG	GG	GG
AX-109757817	2D	577623235	577.623	AG	AA	AG	AG	AG	AA	AA	AA
AX-110434845	2D	577631164	577.631	CC	AA	CC	CC	CC	AA	AA	AA
AX-110919952	2D	577631306	577.631	CC	TT	CC	CC	CC	TT	TT	TT
AX-108771501	2D	577783246	577.783	TC	TT	TC	TC	TC	TT	TT	TT
AX-111813301	2D	578425174	578.425	AG	AA	AG	AG	AG	AA	AA	AA
AX-110499972	2D	578429763	578.43	CC	CG	CC	CC	CC	CG	CG	CG
AX-95137765	2D	578603634	578.604	TC	TT	TC	TC	TC	TT	TT	TT
AX-111620087	2D	578874079	578.874	GG	TT	GG	GG	GG	TT	TT	TT
AX-109303549	2D	578876807	578.877	AA	CC	AA	AA	AA	CC	CC	CC
AX-109291289	2D	578879989	578.88	CC	TT	CC	CC	CC	TT	TT	TT
AX-111047199	2D	578880040	578.88	AA	GG	AA	AA	AA	GG	GG	GG
AX-95658222	2D	578929007	578.929	GG	AA	GG	GG	GG	AA	AA	AA
AX-94792677	2D	578929008	578.929	TT	CC	TT	TT	TT	CC	CC	CC
AX-94872928	2D	578929098	578.929	GG	TT	GG	GG	GG	TT	TT	TT
AX-94855718	2D	578930098	578.93	AG	AA	AG	AG	AG	AA	AA	AA
AX-111071999	2D	578931670	578.932	TC	CC	TC	TC	TC	CC	CC	CC
AX-110018339	2D	578941200	578.941	AA	GG	AA	AA	AA	GG	GG	GG
AX-111007263	2D	579003188	579.003	AA	CC	AA	AA	AA	CC	CC	CC
AX-95227752	2D	579060603	579.061	TT	AA	TT	TT	TT	AA	AA	AA
AX-94838277	2D	579065303	579.065	CG	CC	CG	CG	CG	CC	CC	CC
AX-108805571	2D	579126661	579.127	CC	TT	CC	CC	CC	TT	TT	TT
AX-111046063	2D	579147449	579.147	TG	GG	TG	TG	TG	GG	GG	GG
AX-109581266	2D	579150285	579.15	AC	CC	AC	AC	AC	CC	CC	CC
AX-111702662	2D	579187377	579.187	AA	CC	AA	AA	AA	CC	CC	CC
AX-95658583	2D	579191104	579.191	TC	TT	TC	TC	TC	TT	TT	TT
AX-111072211	2D	579191339	579.191	AG	AA	AG	AG	AG	AA	AA	AA
AX-108861996	2D	579192266	579.192	GG	AA	GG	GG	GG	AA	AA	AA
AX-94730220	2D	579193601	579.194	TC	CC	TC	TC	TC	CC	CC	CC
AX-95194816	2D	579193625	579.194	TC	TT	TC	TC	TC	TT	TT	TT
AX-95631780	2D	579193625	579.194	AG	AA	AG	AG	AG	AA	AA	AA
AX-108882870	2D	579194132	579.194	TC	TT	TC	TC	TC	TT	TT	TT
AX-109367850	2D	579194381	579.194	AA	GG	AA	AA	AA	GG	GG	GG
AX-110946928	2D	579195533	579.196	AA	CC	AA	AA	AA	CC	CC	CC
AX-95009102	2D	579203903	579.204	TC	CC	TC	TC	TC	CC	CC	CC
AX-94943777	2D	579203916	579.204	TC	TT	TC	TC	TC	TT	TT	TT
AX-94884536	2D	579203972	579.204	GG	AG	GG	GG	GG	AG	AG	AG
AX-95023035	2D	579203991	579.204	CC	TT	CC	CC	CC	TT	TT	TT
AX-94562444	2D	579204027	579.204	CC	AC	CC	CC	CC	AC	AC	AC
AX-94757736	2D	579204081	579.204	CC	TC	CC	CC	CC	TC	TC	TC
AX-94582696	2D	579389365	579.389	AA	AG	AA	AA	AA	AG	AG	AG
AX-94941828	2D	579389383	579.389	CC	GG	CC	CC	CC	GG	GG	GG
AX-109326427	2D	579390418	579.39	AG	GG	AG	AG	AG	GG	GG	GG
AX-95684591	2D	579393967	579.394	AA	AG	AA	AA	AA	AG	AG	AG
AX-111456769	2D	579394817	579.395	TC	TT	TC	TC	TC	TT	TT	TT
AX-94901289	2D	579395025	579.395	TG	GG	TG	TG	TG	GG	GG	GG
AX-94676260	2D	579395482	579.395	TC	CC	TC	TC	TC	CC	CC	CC
AX-94965471	2D	579395562	579.396	TC	CC	TC	TC	TC	CC	CC	CC
AX-94515104	2D	579395604	579.396	TC	CC	TC	TC	TC	CC	CC	CC
AX-109883648	2D	579397021	579.397	CC	TT	CC	CC	CC	TT	TT	TT
AX-111211724	2D	579573068	579.573	TC	CC	TC	TC	TC	CC	CC	CC
AX-111481903	2D	579588930	579.589	GG	TT	GG	GG	GG	TT	TT	TT
AX-109655842	2D	579605690	579.606	TC	TT	TC	TC	TC	TT	TT	TT
AX-109186774	2D	579737610	579.738	AG	AA	AG	AG	AG	AA	AA	AA
AX-110960912	2D	579744009	579.744	TG	TT	TG	TG	TG	TT	TT	TT
AX-109197865	2D	579753406	579.753	TC	CC	TC	TC	TC	CC	CC	CC
AX-94734422	2D	579756961	579.757	TT	TC	TT	TT	TT	TC	TC	TC
AX-94888472	2D	579760124	579.76	TT	CC	TT	TT	TT	CC	CC	CC
AX-109407704	2D	579782022	579.782	AG	AA	AG	AG	AG	AA	AA	AA
AX-110423579	2D	579791327	579.791	CG	CC	CG	CG	CG	CC	CC	CC
AX-109578818	2D	579816052	579.816	CC	TT	CC	CC	CC	TT	TT	TT
AX-110523367	2D	579816179	579.816	CC	TT	CC	CC	CC	TT	TT	TT
AX-111661334	2D	579894684	579.895	AC	CC	AC	AC	AC	CC	CC	CC
AX-111498758	2D	579894898	579.895	TC	TT	TC	TC	TC	TT	TT	TT
AX-111669546	2D	579896374	579.896	CG	GG	CG	CG	CG	GG	GG	GG
AX-109877025	2D	579896623	579.897	AA	CC	AA	AA	AA	CC	CC	CC
AX-110967656	2D	579897021	579.897	CC	TT	CC	CC	CC	TT	TT	TT
AX-110998596	2D	579898283	579.898	TT	CC	TT	TT	TT	CC	CC	CC
AX-108809440	2D	579899695	579.9	TC	CC	TC	TC	TC	CC	CC	CC
AX-109817790	2D	579899962	579.9	AG	AA	AG	AG	AG	AA	AA	AA
AX-95224751	2D	579900919	579.901	GG	TG	GG	GG	GG	TG	TG	TG
AX-95120026	2D	579902822	579.903	AG	GG	AG	AG	AG	GG	GG	GG
AX-108871542	2D	579946493	579.946	TG	TT	TG	TG	TG	TT	TT	TT
AX-111710258	2D	579946673	579.947	TC	TT	TC	TC	TC	TT	TT	TT
AX-108741311	2D	579947578	579.948	TC	TT	TC	TC	TC	TT	TT	TT
AX-111678956	2D	579948400	579.948	AA	GG	AA	AA	AA	GG	GG	GG
AX-109455623	2D	579953315	579.953	AA	GG	AA	AA	AA	GG	GG	GG
AX-110383904	2D	579962736	579.963	CC	GG	CC	CC	CC	GG	GG	GG
AX-109880805	2D	579964819	579.965	TC	TT	TC	TC	TC	TT	TT	TT
AX-111181183	2D	579965033	579.965	TC	CC	TC	TC	TC	CC	CC	CC
AX-95112094	2D	579965164	579.965	TT	TC	TT	TT	TT	TC	TC	TC
AX-95128450	2D	579965234	579.965	AA	GG	AA	AA	AA	GG	GG	GG
AX-110646628	2D	579965345	579.965	AG	AA	AG	AG	AG	AA	AA	AA
AX-109931316	2D	579967840	579.968	TT	AA	TT	TT	TT	AA	AA	AA
AX-109909228	2D	579970613	579.971	TG	GG	TG	TG	TG	GG	GG	GG
AX-109846337	2D	579991436	579.991	TC	TT	TC	TC	TC	TT	TT	TT
AX-111461871	2D	579993269	579.993	AA	GG	AA	AA	AA	GG	GG	GG
AX-108920687	2D	579993397	579.993	TC	CC	TC	TC	TC	CC	CC	CC
AX-111482965	2D	579998999	579.999	TC	CC	TC	TC	TC	CC	CC	CC
AX-94457267	2D	580004651	580.005	TT	TC	TT	TT	TT	TC	TC	TC
AX-94844201	2D	580004844	580.005	TT	TC	TT	TT	TT	TC	TC	TC
AX-94630597	2D	580004881	580.005	AG	AA	AG	AG	AG	AA	AA	AA
AX-110385581	2D	580010506	580.011	GG	AA	GG	GG	GG	AA	AA	AA
AX-109948122	2D	580011922	580.012	AG	GG	AG	AG	AG	GG	GG	GG
AX-109360944	2D	580015136	580.015	TC	TT	TC	TC	TC	TT	TT	TT
AX-111537091	2D	580112220	580.112	AC	CC	AC	AC	AC	CC	CC	CC
AX-109389142	2D	580112293	580.112	AG	GG	AG	AG	AG	GG	GG	GG
AX-110372962	2D	580113037	580.113	AG	AA	AG	AG	AG	AA	AA	AA
AX-95137367	2D	580194451	580.194	CC	AA	CC	CC	CC	AA	AA	AA
AX-94843262	2D	580194487	580.194	TC	CC	TC	TC	TC	CC	CC	CC
AX-95112436	2D	580194579	580.195	GG	AG	GG	GG	GG	AG	AG	AG
AX-110367610	2D	580194742	580.195	GG	TT	GG	GG	GG	TT	TT	TT
AX-110483295	2D	580194947	580.195	CG	GG	CG	CG	CG	GG	GG	GG
AX-109530124	2D	580195598	580.196	GG	AA	GG	GG	GG	AA	AA	AA
AX-109277624	2D	580195714	580.196	AG	AA	AG	AG	AG	AA	AA	AA
AX-111926335	2D	580223798	580.224	TG	TT	TG	TG	TG	TT	TT	TT
AX-110977551	2D	580224977	580.225	TT	CC	TT	TT	TT	CC	CC	CC
AX-94887553	2D	580238539	580.239	TC	TT	TC	TC	TC	TT	TT	TT
AX-95082854	2D	580238554	580.239	AA	AG	AA	AA	AA	AG	AG	AG
AX-94568362	2D	580240152	580.24	CC	TT	CC	CC	CC	TT	TT	TT
AX-109297771	2D	580250042	580.25	AG	GG	AG	AG	AG	GG	GG	GG
AX-94893007	2D	580386193	580.386	AG	GG	AG	AG	AG	GG	GG	GG
AX-94487583	2D	580386560	580.387	GG	AA	GG	GG	GG	AA	AA	AA
AX-94712304	2D	580386734	580.387	GG	AA	GG	GG	GG	AA	AA	AA
AX-94408649	2D	580387206	580.387	AG	GG	AG	AG	AG	GG	GG	GG
AX-95084649	2D	580388049	580.388	AG	GG	AG	AG	AG	GG	GG	GG
AX-109319092	2D	580388385	580.388	CC	TT	CC	CC	CC	TT	TT	TT
AX-94590107	2D	580388543	580.389	TC	TT	TC	TC	TC	TT	TT	TT
AX-109008518	2D	580390353	580.39	GG	CC	GG	GG	GG	CC	CC	CC
AX-111766363	2D	580392908	580.393	TT	CC	TT	TT	TT	CC	CC	CC
AX-108852112	2D	580633704	580.634	AA	CC	AA	AA	AA	CC	CC	CC
AX-94565593	2D	580635851	580.636	GG	AA	GG	GG	GG	AA	AA	AA
AX-94866213	2D	580635936	580.636	TT	TC	TT	TT	TT	TC	TC	TC
AX-95138053	2D	580636415	580.636	CC	AC	CC	CC	CC	AC	AC	AC
AX-94407899	2D	580970709	580.971	TC	CC	TC	TC	TC	CC	CC	CC
AX-110488048	2D	580971508	580.972	AA	GG	AA	AA	AA	GG	GG	GG
AX-109891071	2D	580971745	580.972	GG	AA	GG	GG	GG	AA	AA	AA
AX-109531844	2D	580972139	580.972	AA	GG	AA	AA	AA	GG	GG	GG
AX-110514869	2D	580979635	580.98	CC	TT	CC	CC	CC	TT	TT	TT
AX-111935005	2D	581082801	581.083	CC	AA	CC	CC	CC	AA	AA	AA
AX-109546756	2D	581524579	581.525	GG	AA	GG	GG	GG	AA	AA	AA
AX-109996375	2D	581524655	581.525	TG	TT	TG	TG	TG	TT	TT	TT
AX-110572562	2D	581525169	581.525	TC	TT	TC	TC	TC	TT	TT	TT
AX-110501253	2D	581526155	581.526	TT	AA	TT	TT	TT	AA	AA	AA
AX-108727441	2D	581528937	581.529	TT	CC	TT	TT	TT	CC	CC	CC
AX-95023075	2D	581570250	581.57	TC	CC	TC	TC	TC	CC	CC	CC
AX-94711741	2D	581570359	581.57	TT	CC	TT	TT	TT	CC	CC	CC
AX-95141940	2D	581570389	581.57	TT	CC	TT	TT	TT	CC	CC	CC
AX-94397202	2D	581827351	581.827	AG	GG	AG	AG	AG	GG	GG	GG
AX-109303829	2D	582014005	582.014	GG	AA	GG	GG	GG	AA	AA	AA
AX-94760146	2D	582026416	582.026	AA	GG	AA	AA	AA	GG	GG	GG
AX-110416429	2D	582029860	582.03	TT	GG	TT	TT	TT	GG	GG	GG
AX-111112336	2D	582143413	582.143	TT	CC	TT	TT	TT	CC	CC	CC
AX-94746091	2D	582490034	582.49	TT	CC	TT	TT	TT	CC	CC	CC
AX-95087213	2D	582490140	582.49	AG	AA	AG	AG	AG	AA	AA	AA
AX-109994939	2D	582490202	582.49	TT	CC	TT	TT	TT	CC	CC	CC
AX-94687989	2D	582811746	582.812	CC	TT	CC	CC	CC	TT	TT	TT
AX-109043942	2D	582818892	582.819	AC	AA	AC	AC	AC	AA	AA	AA
AX-110997954	2D	582910140	582.91	GG	CC	GG	GG	GG	CC	CC	CC
AX-111669672	2D	582935724	582.936	TC	TT	TC	TC	TC	TT	TT	TT
AX-111985458	2D	582947256	582.947	TC	CC	TC	TC	TC	CC	CC	CC
AX-95248929	2D	583231089	583.231	AG	GG	AG	AG	AG	GG	GG	GG
AX-94623738	2D	583231120	583.231	TC	TT	TC	TC	TC	TT	TT	TT
AX-94786108	2D	583231418	583.231	TT	GG	TT	TT	TT	GG	GG	GG
AX-94528534	2D	583231716	583.232	TT	TC	TT	TT	TT	TC	TC	TC
AX-95208598	2D	583232802	583.233	GG	CC	GG	GG	GG	CC	CC	CC
AX-110739379	2D	583232862	583.233	GG	CC	GG	GG	GG	CC	CC	CC
AX-94749468	2D	583232987	583.233	GG	AA	GG	GG	GG	AA	AA	AA
AX-94695716	2D	583233075	583.233	GG	CC	GG	GG	GG	CC	CC	CC
AX-111147373	2D	583334736	583.335	TT	AT	TT	TT	TT	AT	AT	AT
AX-109035350	2D	583732532	583.733	TC	CC	TC	TC	TC	CC	CC	CC
AX-109192458	2D	583905993	583.906	TC	CC	TC	TC	TC	CC	CC	CC
AX-111583846	2D	583906109	583.906	TC	TT	TC	TC	TC	TT	TT	TT
AX-108760648	2D	583906427	583.906	GG	AA	GG	GG	GG	AA	AA	AA
AX-95196560	2D	584249063	584.249	GG	AA	GG	GG	GG	AA	AA	AA
AX-94428673	2D	584249117	584.249	GG	CC	GG	GG	GG	CC	CC	CC
AX-95087219	2D	584256114	584.256	CC	TT	CC	CC	CC	TT	TT	TT
AX-94552768	2D	584256737	584.257	CC	CG	CC	CC	CC	CG	CG	CG
AX-94872014	2D	584257304	584.257	CC	CG	CC	CC	CC	CG	CG	CG
AX-110593503	2D	584264316	584.264	TG	GG	TG	TG	TG	GG	GG	GG
AX-110353022	2D	584292884	584.293	AG	GG	AG	AG	AG	GG	GG	GG
AX-111561253	2D	584299506	584.3	TG	TT	TG	TG	TG	TT	TT	TT
AX-109534284	2D	584308285	584.308	GG	AG	GG	GG	GG	AG	AG	AG
AX-94777753	2D	584312793	584.313	CC	TT	CC	CC	CC	TT	TT	TT
AX-94745986	2D	584312794	584.313	AC	AA	AC	AC	AC	AA	AA	AA
AX-95119132	2D	584313035	584.313	GG	AG	GG	GG	GG	AG	AG	AG
AX-94670800	2D	584313156	584.313	GG	AG	GG	GG	GG	AG	AG	AG
AX-109441440	2D	584411923	584.412	AG	GG	AG	AG	AG	GG	GG	GG
AX-109986817	2D	584461606	584.462	TT	CC	TT	TT	TT	CC	CC	CC
AX-109478702	2D	584523285	584.523	GG	AA	GG	GG	GG	AA	AA	AA
AX-110622825	2D	584533707	584.534	CC	AA	CC	CC	CC	AA	AA	AA
AX-94764240	2D	584540636	584.541	TG	GG	TG	TG	TG	GG	GG	GG
AX-86180523	2D	584545541	584.546	TT	CC	TT	TT	TT	CC	CC	CC
AX-94474729	2D	584545762	584.546	GG	AA	GG	GG	GG	AA	AA	AA
AX-95659165	2D	584607703	584.608	CC	TC	CC	CC	CC	TC	TC	TC
AX-94675386	2D	584607925	584.608	AG	GG	AG	AG	AG	GG	GG	GG
AX-95134781	2D	584607927	584.608	AA	GG	AA	AA	AA	GG	GG	GG
AX-94984151	2D	584608241	584.608	AT	AA	AT	AT	AT	AA	AA	AA
AX-95136829	2D	584629623	584.63	CG	CC	CG	CG	CG	CC	CC	CC
AX-94652437	2D	584658278	584.658	GG	CG	GG	GG	GG	CG	CG	CG
AX-109887374	2D	584658717	584.659	CC	GG	CC	CC	CC	GG	GG	GG
AX-94988929	2D	584669889	584.67	AG	AA	AG	AG	AG	AA	AA	AA
AX-94862729	2D	584669903	584.67	TC	CC	TC	TC	TC	CC	CC	CC
AX-94974595	2D	584801230	584.801	CC	AC	CC	CC	CC	AC	AC	AC
AX-108946391	2D	584841462	584.841	AG	AA	AG	AG	AG	AA	AA	AA
AX-109309192	2D	584855898	584.856	GG	CC	GG	GG	GG	CC	CC	CC
AX-95110037	2D	584861290	584.861	TT	TC	TT	TT	TT	TC	TC	TC
AX-94885600	2D	584861433	584.861	TC	TT	TC	TC	TC	TT	TT	TT
AX-94939453	2D	584861458	584.861	TC	CC	TC	TC	TC	CC	CC	CC
AX-94823029	2D	584861490	584.861	GG	AG	GG	GG	GG	AG	AG	AG
AX-111563921	2D	584863662	584.864	GG	AA	GG	GG	GG	AA	AA	AA
AX-111727916	2D	584894949	584.895	GG	AA	GG	GG	GG	AA	AA	AA
AX-109503059	2D	584895169	584.895	GG	AA	GG	GG	GG	AA	AA	AA
AX-109532666	2D	584895270	584.895	AA	TT	AA	AA	AA	TT	TT	TT
AX-95217594	2D	584898514	584.899	CC	TT	CC	CC	CC	TT	TT	TT
AX-94524569	2D	585107328	585.107	GG	AG	GG	GG	GG	AG	AG	AG
AX-110632648	2D	585107895	585.108	TT	CC	TT	TT	TT	CC	CC	CC
AX-109799475	2D	585117524	585.118	AA	GG	AA	AA	AA	GG	GG	GG
AX-110174570	2D	585137733	585.138	AG	GG	AG	AG	AG	GG	GG	GG
AX-94424774	2D	585210649	585.211	CC	AC	CC	CC	CC	AC	AC	AC
AX-95232830	2D	585210913	585.211	TT	CC	TT	TT	TT	CC	CC	CC
AX-94429206	2D	585210943	585.211	TT	TG	TT	TT	TT	TG	TG	TG
AX-94838513	2D	585210996	585.211	TC	TT	TC	TC	TC	TT	TT	TT
AX-94831798	2D	585211004	585.211	AA	GG	AA	AA	AA	GG	GG	GG
AX-94671906	2D	585376355	585.376	TC	CC	TC	TC	TC	CC	CC	CC
AX-94425671	2D	585376419	585.376	GG	AG	GG	GG	GG	AG	AG	AG
AX-94971275	2D	585376475	585.376	AA	AG	AA	AA	AA	AG	AG	AG
AX-110085628	2D	585377567	585.378	GG	AA	GG	GG	GG	AA	AA	AA
AX-94835363	2D	585388456	585.388	CC	TT	CC	CC	CC	TT	TT	TT
AX-94651339	2D	585388578	585.389	TC	TT	TC	TC	TC	TT	TT	TT
AX-94935171	2D	585388586	585.389	CC	TT	CC	CC	CC	TT	TT	TT
AX-94880880	2D	585388604	585.389	AA	GG	AA	AA	AA	GG	GG	GG
AX-94952307	2D	585388938	585.389	TT	TC	TT	TT	TT	TC	TC	TC
AX-109464110	2D	585470933	585.471	TT	CC	TT	TT	TT	CC	CC	CC
AX-111028154	2D	585471330	585.471	GG	TT	GG	GG	GG	TT	TT	TT
AX-111674685	2D	585471363	585.471	AA	GG	AA	AA	AA	GG	GG	GG
AX-111172539	2D	585476386	585.476	AA	TT	AA	AA	AA	TT	TT	TT
AX-95080157	2D	585476822	585.477	AA	CC	AA	AA	AA	CC	CC	CC
AX-95098166	2D	585476942	585.477	TT	CC	TT	TT	TT	CC	CC	CC
AX-109551735	2D	585476995	585.477	AA	GG	AA	AA	AA	GG	GG	GG
AX-94916940	2D	585477087	585.477	AT	TT	AT	AT	AT	TT	TT	TT
AX-95180614	2D	585477089	585.477	TT	AA	TT	TT	TT	AA	AA	AA
AX-94474560	2D	585477117	585.477	AG	AA	AG	AG	AG	AA	AA	AA
AX-108914232	2D	585477207	585.477	CC	TT	CC	CC	CC	TT	TT	TT
AX-111470057	2D	585477569	585.478	TT	AA	TT	TT	TT	AA	AA	AA
AX-111178966	2D	585517071	585.517	AA	CC	AA	AA	AA	CC	CC	CC
AX-109272765	2D	585517246	585.517	TT	CC	TT	TT	TT	CC	CC	CC
AX-94576697	2D	585520193	585.52	GG	AA	GG	GG	GG	AA	AA	AA
AX-95005853	2D	585520202	585.52	AC	CC	AC	AC	AC	CC	CC	CC
AX-94785543	2D	585520203	585.52	AC	CC	AC	AC	AC	CC	CC	CC
AX-94828757	2D	585520214	585.52	AG	GG	AG	AG	AG	GG	GG	GG
AX-94534261	2D	585520566	585.521	AA	AC	AA	AA	AA	AC	AC	AC
AX-110474174	2D	585660641	585.661	AG	AA	AG	AG	AG	AA	AA	AA
AX-111566947	2D	585677394	585.677	AA	GG	AA	AA	AA	GG	GG	GG
AX-111102344	2D	585683223	585.683	CC	TT	CC	CC	CC	TT	TT	TT
AX-109331469	2D	585685500	585.686	CC	TT	CC	CC	CC	TT	TT	TT
AX-110462142	2D	585689521	585.69	TC	TT	TC	TC	TC	TT	TT	TT
AX-109449021	2D	585734197	585.734	AG	GG	AG	AG	AG	GG	GG	GG
AX-110649101	2D	585740200	585.74	TC	CC	TC	TC	TC	CC	CC	CC
AX-110155799	2D	585849927	585.85	AG	GG	AG	AG	AG	GG	GG	GG
AX-108867016	2D	585860044	585.86	GG	AG	GG	GG	GG	AG	AG	AG
AX-108804414	2D	585892871	585.893	CC	TT	CC	CC	CC	TT	TT	TT
AX-110941818	2D	585916504	585.917	AA	GG	AA	AA	AA	GG	GG	GG
AX-109218821	2D	586267078	586.267	CC	TT	CC	CC	CC	TT	TT	TT
AX-109458829	2D	586282896	586.283	AA	GG	AA	AA	AA	GG	GG	GG
AX-95003296	2D	586330964	586.331	TT	CC	TT	TT	TT	CC	CC	CC
AX-95072346	2D	586363180	586.363	AA	GG	AA	AA	AA	GG	GG	GG
AX-95107512	2D	586370183	586.37	AG	AA	AG	AG	AG	AA	AA	AA
AX-95008709	2D	586370269	586.37	AG	AA	AG	AG	AG	AA	AA	AA
AX-109806168	2D	586497699	586.498	AC	CC	AC	AC	AC	CC	CC	CC
AX-109031110	2D	586530912	586.531	CG	GG	CG	CG	CG	GG	GG	GG
AX-109717854	2D	586544239	586.544	TC	CC	TC	TC	TC	CC	CC	CC
AX-94477325	2D	586572413	586.572	CC	TC	CC	CC	CC	TC	TC	TC
AX-110084703	2D	586576476	586.576	GG	AA	GG	GG	GG	AA	AA	AA
AX-110548891	2D	586803173	586.803	TC	TT	TC	TC	TC	TT	TT	TT
AX-94832392	2D	586839178	586.839	GG	AG	GG	GG	GG	AG	AG	AG
AX-95249832	2D	586839277	586.839	TC	TT	TC	TC	TC	TT	TT	TT
AX-94917582	2D	586839280	586.839	TC	CC	TC	TC	TC	CC	CC	CC
AX-110060027	2D	586952755	586.953	AA	GG	AA	AA	AA	GG	GG	GG
AX-109913112	2D	586957084	586.957	CC	GG	CC	CC	CC	GG	GG	GG
AX-111277395	2D	586967003	586.967	GG	AA	GG	GG	GG	AA	AA	AA
AX-111072542	2D	587013476	587.013	AG	AA	AG	AG	AG	AA	AA	AA
AX-94412752	2D	587107087	587.107	CC	GG	CC	CC	CC	GG	GG	GG
AX-94525577	2D	587107114	587.107	TC	TT	TC	TC	TC	TT	TT	TT
AX-95100737	2D	587107332	587.107	AA	GG	AA	AA	AA	GG	GG	GG
AX-108980607	2D	587107533	587.108	TC	TT	TC	TC	TC	TT	TT	TT
AX-110440294	2D	587163744	587.164	GG	CC	GG	GG	GG	CC	CC	CC
AX-94671567	2D	587164668	587.165	AG	GG	AG	AG	AG	GG	GG	GG
AX-94576619	2D	587164713	587.165	AG	GG	AG	AG	AG	GG	GG	GG
AX-109861349	2D	587164864	587.165	TT	CC	TT	TT	TT	CC	CC	CC
AX-94987429	2D	587166263	587.166	AA	CC	AA	AA	AA	CC	CC	CC
AX-94562840	2D	587166264	587.166	GG	AA	GG	GG	GG	AA	AA	AA
AX-111470142	2D	587196699	587.197	GG	AA	GG	GG	GG	AA	AA	AA
AX-109331870	2D	587200344	587.2	AG	AA	AG	AG	AG	AA	AA	AA
AX-109910122	2D	587284788	587.285	AA	AC	AA	AA	AA	AC	AC	AC
AX-108772181	2D	587284840	587.285	GG	CC	GG	GG	GG	CC	CC	CC
AX-111695629	2D	587284895	587.285	CC	AA	CC	CC	CC	AA	AA	AA
AX-110580930	2D	587286807	587.287	GG	CC	GG	GG	GG	CC	CC	CC
AX-110938438	2D	587287027	587.287	CG	GG	CG	CG	CG	GG	GG	GG
AX-109848649	2D	587288030	587.288	AG	AA	AG	AG	AG	AA	AA	AA
AX-110544745	2D	587290347	587.29	CC	AA	CC	CC	CC	AA	AA	AA
AX-111170808	2D	587290401	587.29	AG	GG	AG	AG	AG	GG	GG	GG
AX-94702180	2D	587292801	587.293	TC	TT	TC	TC	TC	TT	TT	TT
AX-110465217	2D	587305137	587.305	CC	AA	CC	CC	CC	AA	AA	AA
AX-111429128	2D	587370023	587.37	CC	CG	CC	CC	CC	CG	CG	CG
AX-94981614	2D	587697560	587.698	GG	AA	GG	GG	GG	AA	AA	AA
AX-94938253	2D	587697595	587.698	AG	AA	AG	AG	AG	AA	AA	AA
AX-94778464	2D	587697597	587.698	TT	CC	TT	TT	TT	CC	CC	CC
AX-94970202	2D	587697607	587.698	AA	AT	AA	AA	AA	AT	AT	AT
AX-94946876	2D	587697686	587.698	GG	AA	GG	GG	GG	AA	AA	AA
AX-95658316	2D	587699137	587.699	GG	AG	GG	GG	GG	AG	AG	AG
AX-94992456	2D	587702081	587.702	AC	CC	AC	AC	AC	CC	CC	CC
AX-94962697	2D	587702149	587.702	AA	CC	AA	AA	AA	CC	CC	CC
AX-94706065	2D	587702182	587.702	TC	CC	TC	TC	TC	CC	CC	CC
AX-95200374	2D	587702362	587.702	CC	TC	CC	CC	CC	TC	TC	TC
AX-94391861	2D	587704105	587.704	AG	GG	AG	AG	AG	GG	GG	GG
AX-111163491	2D	588041869	588.042	CC	GG	CC	CC	CC	GG	GG	GG
AX-111041356	2D	588122204	588.122	TC	CC	TC	TC	TC	CC	CC	CC
AX-95091574	2D	588122285	588.122	CC	AA	CC	CC	CC	AA	AA	AA
AX-109431391	2D	588122427	588.122	AA	GG	AA	AA	AA	GG	GG	GG
AX-110057061	2D	588122528	588.123	CC	GG	CC	CC	CC	GG	GG	GG
AX-108883699	2D	588122950	588.123	TG	TT	TG	TG	TG	TT	TT	TT
AX-111118647	2D	588129852	588.13	TT	GG	TT	TT	TT	GG	GG	GG
AX-94971143	2D	588134841	588.135	TC	CC	TC	TC	TC	CC	CC	CC
AX-94607291	2D	588135804	588.136	TC	TT	TC	TC	TC	TT	TT	TT
AX-94735221	2D	588135921	588.136	TT	CC	TT	TT	TT	CC	CC	CC
AX-94850985	2D	588135930	588.136	TT	TC	TT	TT	TT	TC	TC	TC
AX-110960496	2D	588136150	588.136	CC	TT	CC	CC	CC	TT	TT	TT
AX-95132232	2D	588136470	588.136	TC	CC	TC	TC	TC	CC	CC	CC
AX-95164055	2D	588136569	588.137	TT	CC	TT	TT	TT	CC	CC	CC
AX-94415539	2D	588136603	588.137	TT	TG	TT	TT	TT	TG	TG	TG
AX-110412704	2D	588136841	588.137	TT	GG	TT	TT	TT	GG	GG	GG
AX-94525540	2D	588226842	588.227	TT	TC	TT	TT	TT	TC	TC	TC
AX-109547795	2D	588226890	588.227	TC	TT	TC	TC	TC	TT	TT	TT
AX-94789982	2D	588226899	588.227	AA	AG	AA	AA	AA	AG	AG	AG
AX-95146233	2D	588250184	588.25	AG	AA	AG	AG	AG	AA	AA	AA
AX-94784564	2D	588250221	588.25	CC	GG	CC	CC	CC	GG	GG	GG
AX-94769106	2D	588250331	588.25	CC	TT	CC	CC	CC	TT	TT	TT
AX-110973463	2D	588322415	588.322	CG	CC	CG	CG	CG	CC	CC	CC
AX-109741751	2D	588540060	588.54	CC	TT	CC	CC	CC	TT	TT	TT
AX-94487982	2D	588675859	588.676	AC	CC	AC	AC	AC	CC	CC	CC
AX-94419796	2D	588676248	588.676	CC	TC	CC	CC	CC	TC	TC	TC
AX-109969889	2D	588678207	588.678	TG	TT	TG	TG	TG	TT	TT	TT
AX-111142367	2D	588968092	588.968	AG	AA	AG	AG	AG	AA	AA	AA
AX-109977559	2D	589182349	589.182	CC	CG	CC	CC	CC	CG	CG	CG
AX-111437424	2D	589183516	589.184	TC	CC	TC	TC	TC	CC	CC	CC
AX-111803255	2D	589187345	589.187	GG	AA	GG	GG	GG	AA	AA	AA
AX-109051273	2D	589188664	589.189	AC	CC	AC	AC	AC	CC	CC	CC
AX-111709054	2D	589238194	589.238	TT	CC	TT	TT	TT	CC	CC	CC
AX-94894682	2D	589238349	589.238	TT	CC	TT	TT	TT	CC	CC	CC
AX-94988095	2D	589238427	589.238	GG	CG	GG	GG	GG	CG	CG	CG
AX-94536606	2D	589238490	589.238	AA	GG	AA	AA	AA	GG	GG	GG
AX-95245955	2D	589238580	589.239	GG	TT	GG	GG	GG	TT	TT	TT
AX-94628571	2D	589239506	589.24	GG	CG	GG	GG	GG	CG	CG	CG
AX-95106953	2D	589239518	589.24	GG	CG	GG	GG	GG	CG	CG	CG
AX-109392191	2D	589247733	589.248	AG	AA	AG	AG	AG	AA	AA	AA
AX-108937321	2D	589280301	589.28	GG	AA	GG	GG	GG	AA	AA	AA
AX-111226064	2D	589286665	589.287	TT	CC	TT	TT	TT	CC	CC	CC
AX-111157813	2D	589287709	589.288	AG	GG	AG	AG	AG	GG	GG	GG
AX-109368734	2D	589287849	589.288	AG	AA	AG	AG	AG	AA	AA	AA
AX-94849694	2D	589496652	589.497	TC	CC	TC	TC	TC	CC	CC	CC
AX-94712122	2D	589496751	589.497	TC	TT	TC	TC	TC	TT	TT	TT
AX-94596500	2D	589496824	589.497	AC	CC	AC	AC	AC	CC	CC	CC
AX-95024486	2D	589497194	589.497	AC	AA	AC	AC	AC	AA	AA	AA
AX-94899125	2D	589497391	589.497	TT	TG	TT	TT	TT	TG	TG	TG
AX-111202010	2D	589497655	589.498	AA	AG	AA	AA	AA	AG	AG	AG
AX-110038849	2D	589501079	589.501	AG	AA	AG	AG	AG	AA	AA	AA
AX-108985168	2D	589505018	589.505	TC	TT	TC	TC	TC	TT	TT	TT
AX-111019178	2D	589505154	589.505	TT	CC	TT	TT	TT	CC	CC	CC
AX-109439939	2D	589520829	589.521	GG	AA	GG	GG	GG	AA	AA	AA
AX-94833639	2D	589523537	589.524	AG	GG	AG	AG	AG	GG	GG	GG
AX-110052667	2D	589594381	589.594	GG	AA	GG	GG	GG	AA	AA	AA
AX-108969713	2D	589594447	589.594	CC	TT	CC	CC	CC	TT	TT	TT
AX-111337777	2D	589595303	589.595	TT	CC	TT	TT	TT	CC	CC	CC
AX-94812875	2D	589629306	589.629	TT	CC	TT	TT	TT	CC	CC	CC
AX-108743076	2D	589645388	589.645	CC	TT	CC	CC	CC	TT	TT	TT
AX-109814244	2D	589645687	589.646	TT	CC	TT	TT	TT	CC	CC	CC
AX-109584281	2D	589670250	589.67	CG	CC	CG	CG	CG	CC	CC	CC
AX-108866884	2D	589702818	589.703	AG	GG	AG	AG	AG	GG	GG	GG
AX-110715252	2D	589907329	589.907	AA	GG	AA	AA	AA	GG	GG	GG
AX-110662258	2D	589977566	589.978	TC	TT	TC	TC	TC	TT	TT	TT
AX-94812201	2D	589978453	589.978	GG	AA	GG	GG	GG	AA	AA	AA
AX-95018130	2D	589978501	589.979	TT	TC	TT	TT	TT	TC	TC	TC
AX-109552755	2D	589980348	589.98	TT	TC	TT	TT	TT	TC	TC	TC
AX-94943381	2D	589981316	589.981	AC	AA	AC	AC	AC	AA	AA	AA
AX-94796697	2D	590063182	590.063	CC	TC	CC	CC	CC	TC	TC	TC
AX-95139432	2D	590063185	590.063	CC	TT	CC	CC	CC	TT	TT	TT
AX-94831727	2D	590063295	590.063	TT	TC	TT	TT	TT	TC	TC	TC
AX-95134536	2D	590064565	590.065	AG	GG	AG	AG	AG	GG	GG	GG
AX-110393965	2D	590065385	590.065	TT	TC	TT	TT	TT	TC	TC	TC
AX-94503159	2D	590067186	590.067	TG	GG	TG	TG	TG	GG	GG	GG
AX-94928626	2D	590070012	590.07	AA	CC	AA	AA	AA	CC	CC	CC
AX-94846084	2D	590070307	590.07	TT	CC	TT	TT	TT	CC	CC	CC
AX-110944543	2D	590072287	590.072	TG	GG	TG	TG	TG	GG	GG	GG
AX-95230848	2D	590081303	590.081	AG	AA	AG	AG	AG	AA	AA	AA
AX-94562359	2D	590081608	590.082	AG	AA	AG	AG	AG	AA	AA	AA
AX-109796843	2D	590148675	590.149	CC	GG	CC	CC	CC	GG	GG	GG
AX-109493805	2D	590148797	590.149	GG	CC	GG	GG	GG	CC	CC	CC
AX-94880816	2D	590155835	590.156	TC	CC	TC	TC	TC	CC	CC	CC
AX-94872847	2D	590161854	590.162	CC	TT	CC	CC	CC	TT	TT	TT
AX-94599650	2D	590161918	590.162	TC	TT	TC	TC	TC	TT	TT	TT
AX-111439768	2D	590165643	590.166	CC	TT	CC	CC	CC	TT	TT	TT
AX-110527478	2D	590237643	590.238	TT	TG	TT	TT	TT	TG	TG	TG
AX-111656300	2D	590237850	590.238	TT	TC	TT	TT	TT	TC	TC	TC
AX-95237771	2D	590239961	590.24	GG	AA	GG	GG	GG	AA	AA	AA
AX-94823878	2D	590240272	590.24	GG	AA	GG	GG	GG	AA	AA	AA
AX-94952699	2D	590240276	590.24	TC	TT	TC	TC	TC	TT	TT	TT
AX-94938372	2D	590240498	590.24	CC	AA	CC	CC	CC	AA	AA	AA
AX-94875216	2D	590240521	590.241	TT	TC	TT	TT	TT	TC	TC	TC
AX-95020668	2D	590240524	590.241	AA	GG	AA	AA	AA	GG	GG	GG
AX-94979345	2D	590240540	590.241	TT	TC	TT	TT	TT	TC	TC	TC
AX-94994575	2D	590240654	590.241	TC	TT	TC	TC	TC	TT	TT	TT
AX-94922768	2D	590241092	590.241	CC	TT	CC	CC	CC	TT	TT	TT
AX-95076017	2D	590241284	590.241	AA	AG	AA	AA	AA	AG	AG	AG
AX-94831722	2D	590241323	590.241	AA	GG	AA	AA	AA	GG	GG	GG
AX-110586598	2D	590242463	590.242	GG	TT	GG	GG	GG	TT	TT	TT
AX-94420984	2D	590242777	590.243	TT	TC	TT	TT	TT	TC	TC	TC
AX-109971134	2D	590243005	590.243	GG	AA	GG	GG	GG	AA	AA	AA
AX-109370713	2D	590279986	590.28	AA	GG	AA	AA	AA	GG	GG	GG
AX-110627926	2D	590331181	590.331	AA	GG	AA	AA	AA	GG	GG	GG
AX-109895191	2D	590335070	590.335	CG	CC	CG	CG	CG	CC	CC	CC
AX-108943109	2D	590337598	590.338	TT	CC	TT	TT	TT	CC	CC	CC
AX-111120444	2D	590340996	590.341	TC	CC	TC	TC	TC	CC	CC	CC
AX-111700023	2D	590344038	590.344	TT	CC	TT	TT	TT	CC	CC	CC
AX-95104251	2D	590366951	590.367	CC	CG	CC	CC	CC	CG	CG	CG
AX-94606728	2D	590366977	590.367	AG	AA	AG	AG	AG	AA	AA	AA
AX-94941750	2D	590366998	590.367	GG	TT	GG	GG	GG	TT	TT	TT
AX-95076447	2D	590367070	590.367	AA	CC	AA	AA	AA	CC	CC	CC
AX-94877160	2D	590367184	590.367	AA	CC	AA	AA	AA	CC	CC	CC
AX-94489112	2D	590367695	590.368	TC	TT	TC	TC	TC	TT	TT	TT
AX-110637070	2D	590373955	590.374	GG	AA	GG	GG	GG	AA	AA	AA
AX-111036349	2D	590374658	590.375	CC	TT	CC	CC	CC	TT	TT	TT
AX-111648164	2D	590408544	590.409	GG	AA	GG	GG	GG	AA	AA	AA
AX-94448089	2D	590409817	590.41	GG	CC	GG	GG	GG	CC	CC	CC
AX-110095723	2D	590411142	590.411	TC	TT	TC	TC	TC	TT	TT	TT
AX-94417289	2D	590411425	590.411	TT	TC	TT	TT	TT	TC	TC	TC
AX-95218245	2D	590676548	590.677	AC	CC	AC	AC	AC	CC	CC	CC
AX-95026165	2D	590677210	590.677	CC	GG	CC	CC	CC	GG	GG	GG
AX-109449735	2D	590677250	590.677	CC	TT	CC	CC	CC	TT	TT	TT
AX-94442811	2D	590677286	590.677	CC	TT	CC	CC	CC	TT	TT	TT
AX-94588902	2D	590677693	590.678	GG	AG	GG	GG	GG	AG	AG	AG
AX-95234107	2D	590677702	590.678	AA	AG	AA	AA	AA	AG	AG	AG
AX-94727103	2D	590677780	590.678	AA	AG	AA	AA	AA	AG	AG	AG
AX-94746568	2D	590677999	590.678	CC	TC	CC	CC	CC	TC	TC	TC
AX-94656225	2D	590678164	590.678	TG	GG	TG	TG	TG	GG	GG	GG
AX-94996999	2D	590678482	590.678	TC	CC	TC	TC	TC	CC	CC	CC
AX-94970787	2D	590678515	590.679	TC	TT	TC	TC	TC	TT	TT	TT
AX-95207256	2D	590678599	590.679	TT	CC	TT	TT	TT	CC	CC	CC
AX-94913747	2D	590678626	590.679	AA	CC	AA	AA	AA	CC	CC	CC
AX-95187596	2D	590678683	590.679	AA	GG	AA	AA	AA	GG	GG	GG
AX-94662333	2D	590678704	590.679	CC	TT	CC	CC	CC	TT	TT	TT
AX-94834332	2D	590678710	590.679	TC	CC	TC	TC	TC	CC	CC	CC
AX-94501047	2D	590678835	590.679	TG	GG	TG	TG	TG	GG	GG	GG
AX-111024828	2D	590729500	590.73	CC	TT	CC	CC	CC	TT	TT	TT
AX-94567488	2D	590729976	590.73	TG	TT	TG	TG	TG	TT	TT	TT
AX-108791556	2D	590730407	590.73	AA	CC	AA	AA	AA	CC	CC	CC
AX-94646857	2D	590929979	590.93	AA	GG	AA	AA	AA	GG	GG	GG
AX-95088762	2D	590930313	590.93	GG	TG	GG	GG	GG	TG	TG	TG
AX-95254658	2D	590988677	590.989	TG	GG	TG	TG	TG	GG	GG	GG
AX-111129295	2D	591018103	591.018	AG	GG	AG	AG	AG	GG	GG	GG
AX-95126021	2D	591023126	591.023	TG	GG	TG	TG	TG	GG	GG	GG
AX-95190381	2D	591027864	591.028	CG	GG	CG	CG	CG	GG	GG	GG
AX-94412920	2D	591027905	591.028	CC	GG	CC	CC	CC	GG	GG	GG
AX-108844055	2D	591028154	591.028	AA	GG	AA	AA	AA	GG	GG	GG
AX-94792623	2D	591031262	591.031	CG	CC	CG	CG	CG	CC	CC	CC
AX-95658093	2D	591031286	591.031	GG	TG	GG	GG	GG	TG	TG	TG
AX-111243900	2D	591136101	591.136	AG	AA	AG	AG	AG	AA	AA	AA
AX-109376985	2D	591179873	591.18	CC	TT	CC	CC	CC	TT	TT	TT
AX-110155746	2D	591269658	591.27	AG	GG	AG	AG	AG	GG	GG	GG
AX-109869035	2D	591404226	591.404	GG	CC	GG	GG	GG	CC	CC	CC
AX-110055549	2D	591567650	591.568	GG	AA	GG	GG	GG	AA	AA	AA
AX-111521984	2D	591662171	591.662	CC	TT	CC	CC	CC	TT	TT	TT
AX-111563684	2D	591664088	591.664	AC	AA	AC	AC	AC	AA	AA	AA
AX-95142853	2D	591948691	591.949	TT	CC	TT	TT	TT	CC	CC	CC
AX-95128946	2D	591948812	591.949	TT	GG	TT	TT	TT	GG	GG	GG
AX-94696728	2D	591948822	591.949	AC	CC	AC	AC	AC	CC	CC	CC
AX-94661194	2D	591949797	591.95	TC	CC	TC	TC	TC	CC	CC	CC
AX-109535091	2D	591960791	591.961	AA	AG	AA	AA	AA	AG	AG	AG
AX-109364462	2D	591961245	591.961	TT	CC	TT	TT	TT	CC	CC	CC
AX-111508065	2D	592145766	592.146	GG	AA	GG	GG	GG	AA	AA	AA
AX-111942450	2D	592332551	592.333	TT	TC	TT	TT	TT	TC	TC	TC
AX-111569017	2D	592409455	592.409	AG	GG	AG	AG	AG	GG	GG	GG
AX-94995839	2D	592616888	592.617	TC	TT	TC	TC	TC	TT	TT	TT
AX-94586354	2D	592617111	592.617	AA	CC	AA	AA	AA	CC	CC	CC
AX-94921061	2D	592617120	592.617	AA	AG	AA	AA	AA	AG	AG	AG
AX-108896567	2D	592628276	592.628	GG	AA	GG	GG	GG	AA	AA	AA
AX-111454166	2D	592630282	592.63	AC	CC	AC	AC	AC	CC	CC	CC
AX-94490250	2D	592633362	592.633	TT	TC	TT	TT	TT	TC	TC	TC
AX-94726298	2D	592634455	592.634	CG	CC	CG	CG	CG	CC	CC	CC
AX-110632670	2D	592784184	592.784	CC	AA	CC	CC	CC	AA	AA	AA
AX-111594737	2D	592784698	592.785	AG	GG	AG	AG	AG	GG	GG	GG
AX-109389965	2D	592786083	592.786	TT	CC	TT	TT	TT	CC	CC	CC
AX-109519866	2D	592786131	592.786	TT	CC	TT	TT	TT	CC	CC	CC
AX-94749730	2D	592787414	592.787	TT	TC	TT	TT	TT	TC	TC	TC
AX-95011974	2D	592787569	592.788	TT	TC	TT	TT	TT	TC	TC	TC
AX-95238647	2D	592788822	592.789	CC	TC	CC	CC	CC	TC	TC	TC
AX-94727544	2D	592789080	592.789	TC	CC	TC	TC	TC	CC	CC	CC
AX-94916128	2D	592789119	592.789	CC	TT	CC	CC	CC	TT	TT	TT
AX-94968082	2D	592789127	592.789	TT	CC	TT	TT	TT	CC	CC	CC
AX-94887796	2D	592789130	592.789	TC	CC	TC	TC	TC	CC	CC	CC
AX-95174226	2D	592789131	592.789	TT	TC	TT	TT	TT	TC	TC	TC
AX-94545449	2D	592789337	592.789	TT	TC	TT	TT	TT	TC	TC	TC
AX-110440654	2D	592792467	592.792	TT	CC	TT	TT	TT	CC	CC	CC
AX-111497943	2D	593007684	593.008	AA	GG	AA	AA	AA	GG	GG	GG
AX-108735584	2D	593027066	593.027	GG	AG	GG	GG	GG	AG	AG	AG
AX-111414962	2D	593033272	593.033	AA	GG	AA	AA	AA	GG	GG	GG
AX-110576571	2D	593210025	593.21	TT	TC	TT	TT	TT	TC	TC	TC
AX-109835097	2D	593212444	593.212	CC	AA	CC	CC	CC	AA	AA	AA
AX-111098468	2D	593217154	593.217	CC	TT	CC	CC	CC	TT	TT	TT
AX-94584473	2D	593220026	593.22	GG	AG	GG	GG	GG	AG	AG	AG
AX-94632592	2D	593270570	593.271	TT	CC	TT	TT	TT	CC	CC	CC
AX-94915666	2D	593270658	593.271	TT	TG	TT	TT	TT	TG	TG	TG
AX-94866393	2D	593270663	593.271	AA	AC	AA	AA	AA	AC	AC	AC
AX-94935650	2D	593270695	593.271	GG	TT	GG	GG	GG	TT	TT	TT
AX-109338200	2D	593271503	593.272	AG	AA	AG	AG	AG	AA	AA	AA
AX-111480291	2D	593350424	593.35	GG	CC	GG	GG	GG	CC	CC	CC
AX-94438140	2D	593357574	593.358	CG	GG	CG	CG	CG	GG	GG	GG
AX-109827976	2D	593409239	593.409	GG	AA	GG	GG	GG	AA	AA	AA
AX-110520385	2D	593409427	593.409	TT	CC	TT	TT	TT	CC	CC	CC
AX-111635243	2D	593410783	593.411	TT	TC	TT	TT	TT	TC	TC	TC
AX-108994645	2D	593504724	593.505	AG	AA	AG	AG	AG	AA	AA	AA
AX-109319279	2D	593505518	593.506	TC	TT	TC	TC	TC	TT	TT	TT
AX-111508378	2D	593506804	593.507	AA	GG	AA	AA	AA	GG	GG	GG
AX-110086033	2D	593508582	593.509	AT	TT	AT	AT	AT	TT	TT	TT
AX-110008663	2D	593509013	593.509	TG	GG	TG	TG	TG	GG	GG	GG
AX-94672752	2D	593509166	593.509	CC	TT	CC	CC	CC	TT	TT	TT
AX-95192419	2D	593509176	593.509	CC	AA	CC	CC	CC	AA	AA	AA
AX-94950151	2D	593509252	593.509	TT	TG	TT	TT	TT	TG	TG	TG
AX-95140040	2D	593509253	593.509	CC	AA	CC	CC	CC	AA	AA	AA
AX-109999848	2D	593514953	593.515	GG	AA	GG	GG	GG	AA	AA	AA
AX-111194561	2D	593517680	593.518	TT	GG	TT	TT	TT	GG	GG	GG
AX-111715030	2D	593682340	593.682	GG	AA	GG	GG	GG	AA	AA	AA
AX-110026618	2D	593682383	593.682	GG	AA	GG	GG	GG	AA	AA	AA
AX-110093615	2D	593682974	593.683	AG	GG	AG	AG	AG	GG	GG	GG
AX-109353469	2D	593687750	593.688	GG	AG	GG	GG	GG	AG	AG	AG
AX-109410527	2D	593691955	593.692	AA	GG	AA	AA	AA	GG	GG	GG
AX-108905124	2D	593692728	593.693	AC	AA	AC	AC	AC	AA	AA	AA
AX-108889065	2D	593695333	593.695	AA	GG	AA	AA	AA	GG	GG	GG
AX-94532422	2D	593695333	593.695	AA	GG	AA	AA	AA	GG	GG	GG
AX-94919195	2D	593734976	593.735	AA	GG	AA	AA	AA	GG	GG	GG
AX-111202731	2D	593798072	593.798	AA	GG	AA	AA	AA	GG	GG	GG
AX-110383345	2D	593798136	593.798	CC	AA	CC	CC	CC	AA	AA	AA
AX-108910894	2D	593799893	593.8	TT	CC	TT	TT	TT	CC	CC	CC
AX-94806968	2D	593858199	593.858	TT	CC	TT	TT	TT	CC	CC	CC
AX-108802192	2D	594052696	594.053	AG	GG	AG	AG	AG	GG	GG	GG
AX-109770415	2D	594099882	594.1	GG	AA	GG	GG	GG	AA	AA	AA
AX-111699166	2D	594101166	594.101	TT	CC	TT	TT	TT	CC	CC	CC
AX-95149210	2D	594102018	594.102	CG	CC	CG	CG	CG	CC	CC	CC
AX-94822747	2D	594102498	594.102	CC	AC	CC	CC	CC	AC	AC	AC
AX-111509210	2D	594190946	594.191	AA	AG	AA	AA	AA	AG	AG	AG
AX-110908390	2D	594190979	594.191	CC	TT	CC	CC	CC	TT	TT	TT
AX-111665080	2D	594450751	594.451	AG	GG	AG	AG	AG	GG	GG	GG
AX-110560946	2D	594454247	594.454	TG	GG	TG	TG	TG	GG	GG	GG
AX-95200159	2D	594471895	594.472	GG	CG	GG	GG	GG	CG	CG	CG
AX-95026872	2D	594472012	594.472	TT	TC	TT	TT	TT	TC	TC	TC
AX-95219768	2D	594472221	594.472	TT	GG	TT	TT	TT	GG	GG	GG
AX-94829662	2D	594472257	594.472	TT	TC	TT	TT	TT	TC	TC	TC
AX-111624139	2D	594534625	594.535	CC	TT	CC	CC	CC	TT	TT	TT
AX-94425114	2D	594537145	594.537	AG	AA	AG	AG	AG	AA	AA	AA
AX-110391227	2D	594542683	594.543	AG	GG	AG	AG	AG	GG	GG	GG
AX-94863655	2D	594547594	594.548	AA	GG	AA	AA	AA	GG	GG	GG
AX-95019559	2D	594551700	594.552	AA	GG	AA	AA	AA	GG	GG	GG
AX-94790883	2D	594551850	594.552	TT	CC	TT	TT	TT	CC	CC	CC
AX-95182465	2D	594551973	594.552	TT	CC	TT	TT	TT	CC	CC	CC
AX-110443656	2D	594581076	594.581	CC	TT	CC	CC	CC	TT	TT	TT
AX-109828419	2D	594592941	594.593	AA	GG	AA	AA	AA	GG	GG	GG
AX-111116592	2D	594833388	594.833	CC	GG	CC	CC	CC	GG	GG	GG
AX-110482609	2D	594904592	594.905	TC	TT	TC	TC	TC	TT	TT	TT
AX-109656788	2D	595027834	595.028	TC	CC	TC	TC	TC	CC	CC	CC
AX-111025542	2D	595120633	595.121	AA	CC	AA	AA	AA	CC	CC	CC
AX-111465728	2D	595146962	595.147	TT	GG	TT	TT	TT	GG	GG	GG
AX-95091054	2D	595147884	595.148	GG	AG	GG	GG	GG	AG	AG	AG
AX-109877379	2D	595149619	595.15	AA	CC	AA	AA	AA	CC	CC	CC
AX-94966385	2D	595150618	595.151	GG	AG	GG	GG	GG	AG	AG	AG
AX-110475971	2D	595156755	595.157	AG	GG	AG	AG	AG	GG	GG	GG
AX-111225834	2D	595156958	595.157	TC	TT	TC	TC	TC	TT	TT	TT
AX-95070743	2D	595159295	595.159	AG	GG	AG	AG	AG	GG	GG	GG
AX-94910305	2D	595159410	595.159	CC	AA	CC	CC	CC	AA	AA	AA
AX-110475401	2D	595160096	595.16	AA	GG	AA	AA	AA	GG	GG	GG
AX-110418160	2D	595160165	595.16	TT	CC	TT	TT	TT	CC	CC	CC
AX-94701302	2D	595160732	595.161	GG	TG	GG	GG	GG	TG	TG	TG
AX-94740658	2D	595167583	595.168	AG	AA	AG	AG	AG	AA	AA	AA
AX-94945029	2D	595167673	595.168	CC	TT	CC	CC	CC	TT	TT	TT
AX-109920789	2D	595227536	595.228	TC	TT	TC	TC	TC	TT	TT	TT
AX-111490188	2D	595233907	595.234	TT	CC	TT	TT	TT	CC	CC	CC
AX-109176062	2D	595274524	595.275	TT	GG	TT	TT	TT	GG	GG	GG
AX-111399423	2D	595277380	595.277	TT	CC	TT	TT	TT	CC	CC	CC
AX-109977037	2D	595433654	595.434	AG	AA	AG	AG	AG	AA	AA	AA
AX-108797535	2D	595434549	595.435	GG	AA	GG	GG	GG	AA	AA	AA
AX-94703511	2D	595439910	595.44	AA	AC	AA	AA	AA	AC	AC	AC
AX-95240558	2D	595439919	595.44	GG	AA	GG	GG	GG	AA	AA	AA
AX-110615148	2D	595441130	595.441	GG	CG	GG	GG	GG	CG	CG	CG
AX-109872174	2D	595508537	595.509	TT	GG	TT	TT	TT	GG	GG	GG
AX-94844647	2D	595545824	595.546	GG	AG	GG	GG	GG	AG	AG	AG
AX-94954412	2D	595545869	595.546	TT	TC	TT	TT	TT	TC	TC	TC
AX-95217948	2D	595546298	595.546	AT	TT	AT	AT	AT	TT	TT	TT
AX-94922514	2D	595546355	595.546	CC	TT	CC	CC	CC	TT	TT	TT
AX-94752836	2D	595546770	595.547	CC	TC	CC	CC	CC	TC	TC	TC
AX-109905590	2D	595658182	595.658	CC	GG	CC	CC	CC	GG	GG	GG
AX-110484737	2D	595658751	595.659	GG	TT	GG	GG	GG	TT	TT	TT
AX-110426400	2D	595723713	595.724	AG	GG	AG	AG	AG	GG	GG	GG
AX-111059742	2D	596001393	596.001	AA	GG	AA	AA	AA	GG	GG	GG
AX-109529695	2D	596001426	596.001	TT	CC	TT	TT	TT	CC	CC	CC
AX-94527155	2D	596006074	596.006	TT	TC	TT	TT	TT	TC	TC	TC
AX-95013414	2D	596029515	596.03	AA	AG	AA	AA	AA	AG	AG	AG
AX-95194146	2D	596030525	596.031	AG	AA	AG	AG	AG	AA	AA	AA
AX-95121170	2D	596030624	596.031	GG	AA	GG	GG	GG	AA	AA	AA
AX-111643446	2D	596117117	596.117	AC	CC	AC	AC	AC	CC	CC	CC
AX-94694060	2D	596124045	596.124	CC	TC	CC	CC	CC	TC	TC	TC
AX-95207688	2D	596124065	596.124	GG	AA	GG	GG	GG	AA	AA	AA
AX-108735351	2D	596140857	596.141	TT	CC	TT	TT	TT	CC	CC	CC
AX-110071336	2D	596153079	596.153	GG	TT	GG	GG	GG	TT	TT	TT
AX-111581752	2D	596157715	596.158	AA	GG	AA	AA	AA	GG	GG	GG
AX-94658581	2D	596209271	596.209	TT	CC	TT	TT	TT	CC	CC	CC
AX-94631947	2D	596249876	596.25	AC	CC	AC	AC	AC	CC	CC	CC
AX-94457170	2D	596252182	596.252	CG	GG	CG	CG	CG	GG	GG	GG
AX-110485012	2D	596719564	596.72	GG	AA	GG	GG	GG	AA	AA	AA
AX-94696859	2D	596911491	596.911	TC	TT	TC	TC	TC	TT	TT	TT
AX-94636328	2D	596911704	596.912	CC	GG	CC	CC	CC	GG	GG	GG
AX-111629952	2D	596912019	596.912	AG	AA	AG	AG	AG	AA	AA	AA
AX-111739456	2D	596912159	596.912	CC	AC	CC	CC	CC	AC	AC	AC
AX-95186481	2D	596912523	596.913	TC	CC	TC	TC	TC	CC	CC	CC
AX-110026715	2D	596912966	596.913	TC	CC	TC	TC	TC	CC	CC	CC
AX-94982994	2D	596914500	596.914	TC	CC	TC	TC	TC	CC	CC	CC
AX-94962360	2D	596914758	596.915	TT	CC	TT	TT	TT	CC	CC	CC
AX-95024506	2D	596914932	596.915	AG	GG	AG	AG	AG	GG	GG	GG
AX-94723137	2D	596914950	596.915	AA	GG	AA	AA	AA	GG	GG	GG
AX-95001849	2D	596915895	596.916	TC	CC	TC	TC	TC	CC	CC	CC
AX-111694875	2D	597123853	597.124	CC	AA	CC	CC	CC	AA	AA	AA
AX-109811117	2D	597126115	597.126	TC	CC	TC	TC	TC	CC	CC	CC
AX-108969827	2D	597126508	597.127	AG	AA	AG	AG	AG	AA	AA	AA
AX-110931635	2D	597322419	597.322	TT	GG	TT	TT	TT	GG	GG	GG
AX-109418066	2D	597328079	597.328	AG	GG	AG	AG	AG	GG	GG	GG
AX-108761091	2D	597575159	597.575	TC	CC	TC	TC	TC	CC	CC	CC
AX-111578248	2D	597835586	597.836	GG	AA	GG	GG	GG	AA	AA	AA
AX-94690374	2D	597837335	597.837	TT	TC	TT	TT	TT	TC	TC	TC
AX-110621587	2D	597839173	597.839	CC	TT	CC	CC	CC	TT	TT	TT
AX-94638421	2D	597839469	597.839	AA	GG	AA	AA	AA	GG	GG	GG
AX-109534773	2D	597839610	597.84	TT	AA	TT	TT	TT	AA	AA	AA
AX-109820335	2D	597839930	597.84	GG	AA	GG	GG	GG	AA	AA	AA
AX-111479330	2D	597840150	597.84	GG	CC	GG	GG	GG	CC	CC	CC
AX-94755914	2D	597840241	597.84	CG	CC	CG	CG	CG	CC	CC	CC
AX-94767486	2D	597840338	597.84	AA	GG	AA	AA	AA	GG	GG	GG
AX-111704643	2D	597840387	597.84	CC	TC	CC	CC	CC	TC	TC	TC
AX-94807435	2D	597840490	597.84	GG	CC	GG	GG	GG	CC	CC	CC
AX-94463310	2D	597915312	597.915	CC	AA	CC	CC	CC	AA	AA	AA
AX-109497076	2D	597929226	597.929	AG	GG	AG	AG	AG	GG	GG	GG
AX-111771279	2D	597931787	597.932	AC	CC	AC	AC	AC	CC	CC	CC
AX-94569096	2D	598273343	598.273	AC	CC	AC	AC	AC	CC	CC	CC
AX-94694993	2D	598658640	598.659	CC	CG	CC	CC	CC	CG	CG	CG
AX-94677916	2D	598745802	598.746	GG	CC	GG	GG	GG	CC	CC	CC
AX-109857148	2D	598814145	598.814	GG	AG	GG	GG	GG	AG	AG	AG
AX-95129637	2D	598816328	598.816	AG	AA	AG	AG	AG	AA	AA	AA
AX-94473431	2D	598822096	598.822	TT	TC	TT	TT	TT	TC	TC	TC
AX-108854209	2D	598851935	598.852	CC	AA	CC	CC	CC	AA	AA	AA
AX-109516534	2D	598895874	598.896	CC	TC	CC	CC	CC	TC	TC	TC
AX-95224542	2D	599002915	599.003	CC	AC	CC	CC	CC	AC	AC	AC
AX-110432434	2D	599004119	599.004	AA	GG	AA	AA	AA	GG	GG	GG
AX-111607625	2D	599005207	599.005	AG	AA	AG	AG	AG	AA	AA	AA
AX-111087237	2D	599005740	599.006	AG	GG	AG	AG	AG	GG	GG	GG
AX-109382878	2D	599006223	599.006	AG	GG	AG	AG	AG	GG	GG	GG
AX-111532214	2D	599115834	599.116	TC	CC	TC	TC	TC	CC	CC	CC
AX-111518044	2D	599153061	599.153	GG	CC	GG	GG	GG	CC	CC	CC
AX-109378872	2D	599209425	599.209	TT	CC	TT	TT	TT	CC	CC	CC
AX-110959265	2D	599276970	599.277	TG	GG	TG	TG	TG	GG	GG	GG
AX-95200558	2D	599291130	599.291	TT	TC	TT	TT	TT	TC	TC	TC
AX-94882823	2D	599291181	599.291	TC	TT	TC	TC	TC	TT	TT	TT
AX-94783368	2D	599291198	599.291	AG	AA	AG	AG	AG	AA	AA	AA
AX-94564191	2D	599291201	599.291	TT	TC	TT	TT	TT	TC	TC	TC
AX-109277450	2D	599292232	599.292	CC	AA	CC	CC	CC	AA	AA	AA
AX-112287182	2D	599292979	599.293	AG	AA	AG	AG	AG	AA	AA	AA
AX-111256607	2D	599396030	599.396	AG	GG	AG	AG	AG	GG	GG	GG
AX-110724886	2D	599456806	599.457	CC	TT	CC	CC	CC	TT	TT	TT
AX-108963676	2D	599789062	599.789	TC	CC	TC	TC	TC	CC	CC	CC
AX-111675823	2D	599789133	599.789	TT	CC	TT	TT	TT	CC	CC	CC
AX-109922304	2D	599800560	599.801	TC	CC	TC	TC	TC	CC	CC	CC
AX-111241334	2D	599800739	599.801	TC	CC	TC	TC	TC	CC	CC	CC
AX-111028540	2D	599809408	599.809	TC	CC	TC	TC	TC	CC	CC	CC
AX-111477713	2D	599812029	599.812	AG	GG	AG	AG	AG	GG	GG	GG
AX-110581557	2D	599816168	599.816	AG	GG	AG	AG	AG	GG	GG	GG
AX-110453014	2D	599817535	599.818	CG	CC	CG	CG	CG	CC	CC	CC
AX-108893484	2D	599817703	599.818	AG	GG	AG	AG	AG	GG	GG	GG
AX-111682238	2D	599866291	599.866	CG	CC	CG	CG	CG	CC	CC	CC
AX-110050796	2D	599866501	599.867	TC	CC	TC	TC	TC	CC	CC	CC
AX-109843822	2D	599867539	599.868	CC	GG	CC	CC	CC	GG	GG	GG
AX-109276587	2D	599868299	599.868	AG	AA	AG	AG	AG	AA	AA	AA
AX-108794256	2D	599892300	599.892	AC	AA	AC	AC	AC	AA	AA	AA
AX-111539823	2D	599892606	599.893	AG	GG	AG	AG	AG	GG	GG	GG
AX-109906950	2D	599892820	599.893	TG	TT	TG	TG	TG	TT	TT	TT
AX-109991836	2D	599896475	599.896	AA	GG	AA	AA	AA	GG	GG	GG
AX-108981776	2D	599913250	599.913	GG	AA	GG	GG	GG	AA	AA	AA
AX-109288409	2D	599915598	599.916	TC	CC	TC	TC	TC	CC	CC	CC
AX-108787135	2D	599918407	599.918	CC	TC	CC	CC	CC	TC	TC	TC
AX-94979704	2D	599918722	599.919	GG	AA	GG	GG	GG	AA	AA	AA
AX-108848196	2D	599918927	599.919	GG	AA	GG	GG	GG	AA	AA	AA
AX-111751240	2D	599919391	599.919	AG	GG	AG	AG	AG	GG	GG	GG
AX-111492121	2D	599923533	599.924	AG	AA	AG	AG	AG	AA	AA	AA
AX-108981012	2D	599924183	599.924	TC	CC	TC	TC	TC	CC	CC	CC
AX-108865325	2D	599925481	599.925	AA	GG	AA	AA	AA	GG	GG	GG
AX-111209565	2D	599926598	599.927	AG	GG	AG	AG	AG	GG	GG	GG
AX-110518775	2D	599929834	599.93	CC	TT	CC	CC	CC	TT	TT	TT
AX-111616517	2D	599930169	599.93	GG	AA	GG	GG	GG	AA	AA	AA
AX-109884202	2D	599930648	599.931	CG	CC	CG	CG	CG	CC	CC	CC
AX-111500644	2D	599931975	599.932	CG	CC	CG	CG	CG	CC	CC	CC
AX-108756038	2D	599942802	599.943	GG	AA	GG	GG	GG	AA	AA	AA
AX-110475546	2D	599946365	599.946	AC	CC	AC	AC	AC	CC	CC	CC
AX-111526529	2D	599951896	599.952	AA	TT	AA	AA	AA	TT	TT	TT
AX-111585540	2D	599966757	599.967	AC	AA	AC	AC	AC	AA	AA	AA
AX-94734497	2D	600028669	600.029	TT	TC	TT	TT	TT	TC	TC	TC
AX-94469696	2D	600029190	600.029	TT	CC	TT	TT	TT	CC	CC	CC
AX-95084786	2D	600029214	600.029	TT	CC	TT	TT	TT	CC	CC	CC
AX-109384115	2D	600039079	600.039	TC	CC	TC	TC	TC	CC	CC	CC
AX-110996798	2D	600057476	600.057	TC	CC	TC	TC	TC	CC	CC	CC
AX-110554761	2D	600065476	600.065	AC	AA	AC	AC	AC	AA	AA	AA
AX-109413705	2D	600065746	600.066	TC	CC	TC	TC	TC	CC	CC	CC
AX-110365209	2D	600070655	600.071	TC	CC	TC	TC	TC	CC	CC	CC
AX-108739383	2D	600330765	600.331	TC	TT	TC	TC	TC	TT	TT	TT
AX-111721068	2D	600330890	600.331	AG	AA	AG	AG	AG	AA	AA	AA
AX-94975103	2D	600331165	600.331	TT	AA	TT	TT	TT	AA	AA	AA
AX-94564130	2D	600331189	600.331	TT	CC	TT	TT	TT	CC	CC	CC
AX-94386916	2D	600331274	600.331	CC	GG	CC	CC	CC	GG	GG	GG
AX-95202533	2D	600331301	600.331	TT	CC	TT	TT	TT	CC	CC	CC
AX-94826018	2D	600331330	600.331	CC	TT	CC	CC	CC	TT	TT	TT
AX-94635870	2D	600331355	600.331	CC	AA	CC	CC	CC	AA	AA	AA
AX-111522216	2D	600332117	600.332	CC	AA	CC	CC	CC	AA	AA	AA
AX-110047461	2D	600332160	600.332	GG	AA	GG	GG	GG	AA	AA	AA
AX-109394130	2D	600390090	600.39	AA	GG	AA	AA	AA	GG	GG	GG
AX-94422166	2D	600393889	600.394	CC	TC	CC	CC	CC	TC	TC	TC
AX-94480398	2D	600419081	600.419	TT	TC	TT	TT	TT	TC	TC	TC
AX-94811941	2D	600437252	600.437	TT	CC	TT	TT	TT	CC	CC	CC
AX-94552474	2D	600438208	600.438	AG	AA	AG	AG	AG	AA	AA	AA
AX-94734056	2D	600438767	600.439	AA	AG	AA	AA	AA	AG	AG	AG
AX-95253243	2D	600438954	600.439	CC	TT	CC	CC	CC	TT	TT	TT
AX-95019203	2D	600441524	600.442	CG	CC	CG	CG	CG	CC	CC	CC
AX-110085329	2D	600441668	600.442	AC	AA	AC	AC	AC	AA	AA	AA
AX-109352318	2D	600571416	600.571	TC	CC	TC	TC	TC	CC	CC	CC
AX-109910264	2D	600571526	600.572	CC	TT	CC	CC	CC	TT	TT	TT
AX-109976993	2D	600571731	600.572	AG	AA	AG	AG	AG	AA	AA	AA
AX-109515778	2D	600571782	600.572	TT	CC	TT	TT	TT	CC	CC	CC
AX-111040548	2D	600575291	600.575	GG	AA	GG	GG	GG	AA	AA	AA
AX-111725782	2D	600575450	600.575	CC	TC	CC	CC	CC	TC	TC	TC
AX-95075228	2D	600575831	600.576	TG	GG	TG	TG	TG	GG	GG	GG
AX-110523864	2D	600579419	600.579	TT	GG	TT	TT	TT	GG	GG	GG
AX-109502210	2D	600580909	600.581	AG	GG	AG	AG	AG	GG	GG	GG
AX-108728115	2D	600581039	600.581	TC	CC	TC	TC	TC	CC	CC	CC
AX-108779095	2D	600604015	600.604	GG	AA	GG	GG	GG	AA	AA	AA
AX-110397089	2D	600605675	600.606	TC	CC	TC	TC	TC	CC	CC	CC
AX-94941500	2D	600606070	600.606	GG	AG	GG	GG	GG	AG	AG	AG
AX-110403605	2D	600614105	600.614	TG	GG	TG	TG	TG	GG	GG	GG
AX-110455343	2D	600618522	600.619	AG	GG	AG	AG	AG	GG	GG	GG
AX-111558780	2D	600618602	600.619	CC	GG	CC	CC	CC	GG	GG	GG
AX-94732243	2D	600758896	600.759	TC	TT	TC	TC	TC	TT	TT	TT
AX-109202476	2D	600967518	600.968	TT	CC	TT	TT	TT	CC	CC	CC
AX-111472500	2D	600968962	600.969	GG	AA	GG	GG	GG	AA	AA	AA
AX-109075239	2D	600969376	600.969	TC	CC	TC	TC	TC	CC	CC	CC
AX-108785470	2D	600973880	600.974	CC	TT	CC	CC	CC	TT	TT	TT
AX-110381882	2D	600974431	600.974	TT	CC	TT	TT	TT	CC	CC	CC
AX-110083496	2D	600975111	600.975	TC	TT	TC	TC	TC	TT	TT	TT
AX-95077018	2D	600976185	600.976	GG	AG	GG	GG	GG	AG	AG	AG
AX-111709552	2D	600977112	600.977	AC	CC	AC	AC	AC	CC	CC	CC
AX-108999765	2D	600979527	600.98	AA	GG	AA	AA	AA	GG	GG	GG
AX-95213845	2D	601110309	601.11	TC	CC	TC	TC	TC	CC	CC	CC
AX-95013444	2D	601183577	601.184	CC	CG	CC	CC	CC	CG	CG	CG
AX-94457576	2D	601184036	601.184	GG	CC	GG	GG	GG	CC	CC	CC
AX-94700644	2D	601184307	601.184	GG	AA	GG	GG	GG	AA	AA	AA
AX-111699568	2D	601204537	601.205	CC	TT	CC	CC	CC	TT	TT	TT
AX-94593428	2D	601212139	601.212	CG	GG	CG	CG	CG	GG	GG	GG
AX-94829391	2D	601212156	601.212	CG	CC	CG	CG	CG	CC	CC	CC
AX-94402889	2D	601218268	601.218	AA	AG	AA	AA	AA	AG	AG	AG
AX-94608023	2D	601254405	601.254	TT	TC	TT	TT	TT	TC	TC	TC
AX-108953665	2D	601260000	601.26	TT	GG	TT	TT	TT	GG	GG	GG
AX-94625199	2D	601398681	601.399	AG	GG	AG	AG	AG	GG	GG	GG
AX-94602253	2D	601398709	601.399	AT	AA	AT	AT	AT	AA	AA	AA
AX-108890079	2D	601405270	601.405	CC	TT	CC	CC	CC	TT	TT	TT
AX-109786384	2D	601405321	601.405	TT	CC	TT	TT	TT	CC	CC	CC
AX-110289952	2D	601406006	601.406	TT	GG	TT	TT	TT	GG	GG	GG
AX-109546999	2D	601414417	601.414	GG	TT	GG	GG	GG	TT	TT	TT
AX-109497926	2D	601414621	601.415	CC	TT	CC	CC	CC	TT	TT	TT
AX-110511950	2D	601416122	601.416	TC	CC	TC	TC	TC	CC	CC	CC
AX-111849791	2D	601419585	601.42	CC	TT	CC	CC	CC	TT	TT	TT
AX-109343632	2D	601423132	601.423	AA	GG	AA	AA	AA	GG	GG	GG
AX-110599500	2D	601425999	601.426	GG	AA	GG	GG	GG	AA	AA	AA
AX-110394331	2D	601462649	601.463	AG	AA	AG	AG	AG	AA	AA	AA
AX-109971949	2D	601572343	601.572	AA	CC	AA	AA	AA	CC	CC	CC
AX-109823590	2D	601574920	601.575	GG	AA	GG	GG	GG	AA	AA	AA
AX-95208998	2D	601600181	601.6	GG	CG	GG	GG	GG	CG	CG	CG
AX-109462424	2D	601656862	601.657	CG	GG	CG	CG	CG	GG	GG	GG
AX-109954909	2D	601657489	601.657	CC	AA	CC	CC	CC	AA	AA	AA
AX-110934792	2D	601962830	601.963	GG	AA	GG	GG	GG	AA	AA	AA
AX-110914132	2D	601962889	601.963	GG	CC	GG	GG	GG	CC	CC	CC
AX-109866873	2D	601963927	601.964	GG	TT	GG	GG	GG	TT	TT	TT
AX-111019285	2D	601964357	601.964	CC	GG	CC	CC	CC	GG	GG	GG
AX-109943197	2D	601964884	601.965	AA	CC	AA	AA	AA	CC	CC	CC
AX-110624097	2D	601965259	601.965	AA	CC	AA	AA	AA	CC	CC	CC
AX-111203010	2D	601965808	601.966	TT	TG	TT	TT	TT	TG	TG	TG
AX-95152902	2D	602507313	602.507	AG	GG	AG	AG	AG	GG	GG	GG
AX-94598081	2D	602507322	602.507	TG	TT	TG	TG	TG	TT	TT	TT
AX-95116348	2D	602507416	602.507	TC	TT	TC	TC	TC	TT	TT	TT
AX-95164239	2D	602507487	602.507	TT	CC	TT	TT	TT	CC	CC	CC
AX-94898830	2D	602507496	602.507	TC	TT	TC	TC	TC	TT	TT	TT
AX-110544832	2D	602514353	602.514	GG	AA	GG	GG	GG	AA	AA	AA
AX-95084433	2D	602514785	602.515	CG	GG	CG	CG	CG	GG	GG	GG
AX-95118235	2D	602515030	602.515	AA	GG	AA	AA	AA	GG	GG	GG
AX-94804370	2D	602515169	602.515	TT	CC	TT	TT	TT	CC	CC	CC
AX-95022295	2D	602515957	602.516	AA	GG	AA	AA	AA	GG	GG	GG
AX-94766534	2D	602515963	602.516	CC	GG	CC	CC	CC	GG	GG	GG
AX-94797449	2D	602515975	602.516	GG	AA	GG	GG	GG	AA	AA	AA
AX-95189082	2D	602516041	602.516	GG	AG	GG	GG	GG	AG	AG	AG
AX-109329725	2D	602643523	602.644	GG	AA	GG	GG	GG	AA	AA	AA
AX-111456343	2D	602648151	602.648	GG	CC	GG	GG	GG	CC	CC	CC
AX-111508805	2D	602686557	602.687	AG	AA	AG	AG	AG	AA	AA	AA
AX-111440516	2D	602701643	602.702	TC	TT	TC	TC	TC	TT	TT	TT
AX-111693960	2D	602701746	602.702	TC	TT	TC	TC	TC	TT	TT	TT
AX-111622112	2D	602726353	602.726	AG	GG	AG	AG	AG	GG	GG	GG
AX-109410038	2D	602734397	602.734	GG	CC	GG	GG	GG	CC	CC	CC
AX-95245010	2D	603128076	603.128	CC	AA	CC	CC	CC	AA	AA	AA
AX-94963294	2D	603400438	603.4	GG	AG	GG	GG	GG	AG	AG	AG
AX-94592647	2D	603401970	603.402	GG	AG	GG	GG	GG	AG	AG	AG
AX-110488623	2D	603404401	603.404	TC	TT	TC	TC	TC	TT	TT	TT
AX-111660097	2D	603492629	603.493	CC	AA	CC	CC	CC	AA	AA	AA
AX-109954629	2D	603497729	603.498	CC	TT	CC	CC	CC	TT	TT	TT
AX-110038668	2D	603543489	603.543	AA	GG	AA	AA	AA	GG	GG	GG
AX-94517471	2D	603602716	603.603	CC	TC	CC	CC	CC	TC	TC	TC
AX-94751663	2D	603604727	603.605	GG	TG	GG	GG	GG	TG	TG	TG
AX-108743114	2D	603631840	603.632	AG	AA	AG	AG	AG	AA	AA	AA
AX-110103010	2D	603647023	603.647	AG	AA	AG	AG	AG	AA	AA	AA
AX-111168335	2D	603651127	603.651	CC	TT	CC	CC	CC	TT	TT	TT
AX-94599796	2D	603664933	603.665	TC	TT	TC	TC	TC	TT	TT	TT
AX-109086352	2D	603672158	603.672	AG	GG	AG	AG	AG	GG	GG	GG
AX-110357370	2D	603691995	603.692	AG	GG	AG	AG	AG	GG	GG	GG
AX-111500177	2D	603786396	603.786	AC	CC	AC	AC	AC	CC	CC	CC
AX-95244764	2D	603787358	603.787	GG	AA	GG	GG	GG	AA	AA	AA
AX-95217468	2D	603787529	603.788	AA	AG	AA	AA	AA	AG	AG	AG
AX-94894545	2D	603787628	603.788	TT	TC	TT	TT	TT	TC	TC	TC
AX-109437519	2D	603787661	603.788	AG	AA	AG	AG	AG	AA	AA	AA
AX-94515480	2D	603787675	603.788	CC	AA	CC	CC	CC	AA	AA	AA
AX-111626310	2D	603887921	603.888	CC	AC	CC	CC	CC	AC	AC	AC
AX-109427632	2D	603894989	603.895	CC	AA	CC	CC	CC	AA	AA	AA
AX-111963131	2D	603918709	603.919	TC	TT	TC	TC	TC	TT	TT	TT
AX-94880204	2D	603926762	603.927	TT	TG	TT	TT	TT	TG	TG	TG
AX-109967360	2D	603990244	603.99	AG	GG	AG	AG	AG	GG	GG	GG
AX-111762955	2D	603998563	603.999	AG	GG	AG	AG	AG	GG	GG	GG
AX-110935423	2D	604003328	604.003	TC	TT	TC	TC	TC	TT	TT	TT
AX-110999523	2D	604013050	604.013	TC	TT	TC	TC	TC	TT	TT	TT
AX-109158240	2D	604057743	604.058	AC	CC	AC	AC	AC	CC	CC	CC
AX-109857385	2D	604063582	604.064	CC	TT	CC	CC	CC	TT	TT	TT
AX-109840918	2D	604077443	604.077	AG	GG	AG	AG	AG	GG	GG	GG
AX-111078801	2D	604105957	604.106	AG	GG	AG	AG	AG	GG	GG	GG
AX-110549647	2D	604244462	604.244	TC	TT	TC	TC	TC	TT	TT	TT
AX-108865184	2D	604288404	604.288	CC	TT	CC	CC	CC	TT	TT	TT
AX-111514700	2D	604290705	604.291	AG	GG	AG	AG	AG	GG	GG	GG
AX-94716885	2D	604291123	604.291	GG	AA	GG	GG	GG	AA	AA	AA
AX-110626706	2D	604292442	604.292	AT	AA	AT	AT	AT	AA	AA	AA
AX-110935958	2D	604316574	604.317	TT	TC	TT	TT	TT	TC	TC	TC
AX-109814982	2D	604662287	604.662	AG	GG	AG	AG	AG	GG	GG	GG
AX-111990516	2D	604679343	604.679	AG	GG	AG	AG	AG	GG	GG	GG
AX-111480247	2D	604687151	604.687	TC	CC	TC	TC	TC	CC	CC	CC
AX-110831595	2D	604699682	604.7	AG	GG	AG	AG	AG	GG	GG	GG
AX-110511334	2D	604702494	604.702	TC	TT	TC	TC	TC	TT	TT	TT
AX-111138959	2D	605339577	605.34	CG	CC	CG	CG	CG	CC	CC	CC
AX-109968653	2D	605345071	605.345	CC	TC	CC	CC	CC	TC	TC	TC
AX-110939374	2D	605348401	605.348	AC	AA	AC	AC	AC	AA	AA	AA
AX-111870923	2D	605349997	605.35	CG	GG	CG	CG	CG	GG	GG	GG
AX-111577010	2D	605350349	605.35	TC	TT	TC	TC	TC	TT	TT	TT
AX-94601908	2D	605370956	605.371	TC	CC	TC	TC	TC	CC	CC	CC
AX-94523068	2D	605371282	605.371	CC	AC	CC	CC	CC	AC	AC	AC
AX-110790501	2D	605373348	605.373	TC	CC	TC	TC	TC	CC	CC	CC
AX-109284737	2D	605373731	605.374	TT	TC	TT	TT	TT	TC	TC	TC
AX-111326617	2D	605383777	605.384	AG	AA	AG	AG	AG	AA	AA	AA
AX-109192617	2D	605388941	605.389	CC	TT	CC	CC	CC	TT	TT	TT
AX-109738167	2D	605389049	605.389	TC	TT	TC	TC	TC	TT	TT	TT
AX-110518287	2D	605390060	605.39	CG	GG	CG	CG	CG	GG	GG	GG
AX-110166018	2D	605393179	605.393	AG	AA	AG	AG	AG	AA	AA	AA
AX-109594006	2D	605394179	605.394	TC	CC	TC	TC	TC	CC	CC	CC
AX-110418869	2D	605396462	605.396	GG	AA	GG	GG	GG	AA	AA	AA
AX-109360313	2D	605399436	605.399	GG	TT	GG	GG	GG	TT	TT	TT
AX-111572078	2D	605400095	605.4	GG	AA	GG	GG	GG	AA	AA	AA
AX-109497135	2D	605400180	605.4	CC	TT	CC	CC	CC	TT	TT	TT
AX-111050271	2D	605445008	605.445	TC	CC	TC	TC	TC	CC	CC	CC
AX-110763644	2D	605472926	605.473	AT	TT	AT	AT	AT	TT	TT	TT
AX-111802802	2D	605519038	605.519	GG	TT	GG	GG	GG	TT	TT	TT
AX-109181314	2D	605520285	605.52	AG	GG	AG	AG	AG	GG	GG	GG
AX-110672793	2D	605538093	605.538	GG	TT	GG	GG	GG	TT	TT	TT
AX-109886699	2D	605561502	605.562	TG	GG	TG	TG	TG	GG	GG	GG
AX-110415822	2D	605561812	605.562	TC	CC	TC	TC	TC	CC	CC	CC
AX-109912396	2D	605580191	605.58	TC	TT	TC	TC	TC	TT	TT	TT
AX-109964563	2D	605581120	605.581	AT	AA	AT	AT	AT	AA	AA	AA
AX-110031191	2D	605623529	605.624	AG	GG	AG	AG	AG	GG	GG	GG
AX-110585791	2D	605623820	605.624	TC	TT	TC	TC	TC	TT	TT	TT
AX-109490049	2D	605625896	605.626	TG	GG	TG	TG	TG	GG	GG	GG
AX-110989780	2D	605625998	605.626	TC	CC	TC	TC	TC	CC	CC	CC
AX-109260272	2D	605629435	605.629	TC	TT	TC	TC	TC	TT	TT	TT
AX-111520380	2D	605632623	605.633	TG	GG	TG	TG	TG	GG	GG	GG
AX-94949371	2D	605713478	605.713	GG	AG	GG	GG	GG	AG	AG	AG
AX-108801004	2D	605727540	605.728	CG	CC	CG	CG	CG	CC	CC	CC
AX-111539502	2D	605728312	605.728	AT	TT	AT	AT	AT	TT	TT	TT
AX-110874344	2D	605728483	605.728	AG	AA	AG	AG	AG	AA	AA	AA
AX-111384758	2D	605728613	605.729	AG	GG	AG	AG	AG	GG	GG	GG
AX-111518776	2D	605729184	605.729	AG	GG	AG	AG	AG	GG	GG	GG
AX-108932431	2D	605741668	605.742	GG	AA	GG	GG	GG	AA	AA	AA
AX-109988626	2D	605741929	605.742	CC	TT	CC	CC	CC	TT	TT	TT
AX-111687735	2D	605742187	605.742	AG	AA	AG	AG	AG	AA	AA	AA
AX-109894325	2D	605770925	605.771	CG	GG	CG	CG	CG	GG	GG	GG
AX-111648526	2D	605772902	605.773	AG	GG	AG	AG	AG	GG	GG	GG
AX-111003755	2D	605776477	605.776	TG	TT	TG	TG	TG	TT	TT	TT
AX-108730398	2D	605778684	605.779	CG	GG	CG	CG	CG	GG	GG	GG
AX-111013095	2D	605781899	605.782	GG	AA	GG	GG	GG	AA	AA	AA
AX-110803755	2D	605783220	605.783	TC	CC	TC	TC	TC	CC	CC	CC
AX-111368277	2D	605783866	605.784	TG	GG	TG	TG	TG	GG	GG	GG
AX-110816395	2D	605783897	605.784	AA	TT	AA	AA	AA	TT	TT	TT
AX-111659568	2D	605787519	605.788	TG	GG	TG	TG	TG	GG	GG	GG
AX-108756472	2D	605792363	605.792	CC	AA	CC	CC	CC	AA	AA	AA
AX-110929430	2D	605802747	605.803	GG	AA	GG	GG	GG	AA	AA	AA
AX-109881535	2D	605802804	605.803	CC	TT	CC	CC	CC	TT	TT	TT
AX-109291086	2D	605846201	605.846	CC	TT	CC	CC	CC	TT	TT	TT
AX-110578299	2D	605848811	605.849	AA	GG	AA	AA	AA	GG	GG	GG
AX-110361781	2D	605852678	605.853	AG	AA	AG	AG	AG	AA	AA	AA
AX-110001252	2D	605883059	605.883	AG	GG	AG	AG	AG	GG	GG	GG
AX-109725876	2D	605883096	605.883	AG	GG	AG	AG	AG	GG	GG	GG
AX-111546223	2D	605883881	605.884	GG	TT	GG	GG	GG	TT	TT	TT
AX-110393232	2D	605883925	605.884	TC	TT	TC	TC	TC	TT	TT	TT
AX-109843576	2D	605884105	605.884	GG	TT	GG	GG	GG	TT	TT	TT
AX-110671581	2D	605884220	605.884	GG	AA	GG	GG	GG	AA	AA	AA
AX-109752537	2D	605884485	605.884	TC	TT	TC	TC	TC	TT	TT	TT
AX-109606154	2D	605884978	605.885	AG	AA	AG	AG	AG	AA	AA	AA
AX-110929865	2D	605911966	605.912	AG	GG	AG	AG	AG	GG	GG	GG
AX-111440739	2D	605912102	605.912	GG	AA	GG	GG	GG	AA	AA	AA
AX-111537790	2D	605912311	605.912	TG	GG	TG	TG	TG	GG	GG	GG
AX-108935048	2D	605914952	605.915	TC	TT	TC	TC	TC	TT	TT	TT
AX-110428964	2D	605915206	605.915	CG	GG	CG	CG	CG	GG	GG	GG
AX-109506850	2D	605917698	605.918	AG	GG	AG	AG	AG	GG	GG	GG
AX-109202351	2D	605919808	605.92	AG	GG	AG	AG	AG	GG	GG	GG
AX-109964597	2D	605920158	605.92	TC	CC	TC	TC	TC	CC	CC	CC
AX-110400654	2D	605935012	605.935	TC	CC	TC	TC	TC	CC	CC	CC
AX-95014928	2D	605938163	605.938	TC	TT	TC	TC	TC	TT	TT	TT
AX-95120678	2D	605938268	605.938	AA	CC	AA	AA	AA	CC	CC	CC
AX-109484680	2D	605938897	605.939	TG	TT	TG	TG	TG	TT	TT	TT
AX-110296722	2D	605941410	605.941	TC	TT	TC	TC	TC	TT	TT	TT
AX-109301461	2D	606041556	606.042	TT	CC	TT	TT	TT	CC	CC	CC
AX-111988752	2D	606059388	606.059	AG	AA	AG	AG	AG	AA	AA	AA
AX-111074789	2D	606069894	606.07	TC	CC	TC	TC	TC	CC	CC	CC
AX-108962634	2D	606074059	606.074	TC	CC	TC	TC	TC	CC	CC	CC
AX-110016771	2D	606115826	606.116	TT	CC	TT	TT	TT	CC	CC	CC
AX-95153550	2D	606117118	606.117	AA	AT	AA	AA	AA	AT	AT	AT
AX-94674041	2D	606117136	606.117	GG	AA	GG	GG	GG	AA	AA	AA
AX-94888439	2D	606117145	606.117	AA	GG	AA	AA	AA	GG	GG	GG
AX-95084554	2D	606117170	606.117	TT	CC	TT	TT	TT	CC	CC	CC
AX-94480475	2D	606117323	606.117	CC	TT	CC	CC	CC	TT	TT	TT
AX-94480574	2D	606117430	606.117	CC	TT	CC	CC	CC	TT	TT	TT
AX-108905173	2D	606117546	606.118	CC	AA	CC	CC	CC	AA	AA	AA
AX-108780574	2D	606117701	606.118	CC	AA	CC	CC	CC	AA	AA	AA
AX-111195167	2D	606118671	606.119	GG	TT	GG	GG	GG	TT	TT	TT
AX-109873764	2D	606121386	606.121	AA	CC	AA	AA	AA	CC	CC	CC
AX-109330544	2D	606122439	606.122	GG	AA	GG	GG	GG	AA	AA	AA
[truncated: 770 more rows]
