# Supplementary material for: A papain-like cysteine protease-released small signal peptide confers wheat resistance to wheat yellow mosaic virus
Source: Nat Commun. 2023 Nov 27;14:7773. doi: 10.1038/s41467-023-43643-y (PMC10682394; doi:10.1038/s41467-023-43643-y)
Supplement: Supplementary file 5 — Supplementary Data 3 [file 41467_2023_43643_MOESM5_ESM.xlsx]

## Sheet: Sheet1
Supplementary Data 3. The list of total different SNPs detected on 2D in the BJ-DH populations based on Wheat 55K SNP array.
SNP_ID	Chromosome	Position	B_S	J_R	BJ_R1	BJ_R2	BJ_R3	BJ_S1	BJ_S2	BJ_S3
AX-108859006	1B	623338384	T/T	T/C	T/C	T/C	T/C	T/T	T/T	T/T
AX-109543583	2A	367639094	C/C	T/T	T/T	T/T	T/T	C/C	C/C	C/C
AX-109994744	2A	721725535	G/G	C/C	C/C	C/C	C/C	G/G	G/G	G/G
AX-95147953	2A	725344940	A/A	T/T	T/T	T/T	T/T	A/A	A/A	A/A
AX-109925565	2B	562505808	C/C	C/G	C/G	C/G	C/G	C/C	C/C	C/C
AX-110480047	2B	708207311	T/T	A/A	A/A	A/A	A/A	T/T	T/T	T/T
AX-108745441	2D	72483866	G/G	A/A	A/A	A/A	A/A	G/G	G/G	G/G
AX-109933961	2D	73317747	A/C	C/C	C/C	C/C	C/C	A/C	A/C	A/C
AX-111019965	2D	78691729	G/G	A/A	A/A	A/A	A/A	G/G	G/G	G/G
AX-111023613	2D	573958269	A/A	C/C	C/C	C/C	C/C	A/A	A/A	A/A
AX-109405719	2D	576741073	T/T	C/C	C/C	C/C	C/C	T/T	T/T	T/T
AX-108861996	2D	579192266	A/G	G/G	G/G	G/G	G/G	A/G	A/G	A/G
AX-110385581	2D	580010506	A/A	G/G	G/G	G/G	G/G	A/A	A/A	A/A
AX-110580930	2D	587286807	C/C	G/G	G/G	G/G	G/G	C/C	C/C	C/C
AX-109977559	2D	589182349	G/G	C/C	C/C	C/C	C/C	G/G	G/G	G/G
AX-109910966	2D	593686527	C/C	T/T	T/T	T/T	T/T	C/C	C/C	C/C
AX-109954909	2D	601657489	A/A	C/C	C/C	C/C	C/C	A/A	A/A	A/A
AX-109866873	2D	601963927	T/T	G/G	G/G	G/G	G/G	T/T	T/T	T/T
AX-110899670	2D	605449582	A/A	G/G	G/G	G/G	G/G	A/A	A/A	A/A
AX-111013095	2D	605781899	A/A	G/G	G/G	G/G	G/G	A/A	A/A	A/A
AX-110929430	2D	605802747	A/A	G/G	G/G	G/G	G/G	A/A	A/A	A/A
AX-111195167	2D	606118671	T/T	G/G	G/G	G/G	G/G	T/T	T/T	T/T
AX-109873764	2D	606121386	C/C	A/A	A/A	A/A	A/A	C/C	C/C	C/C
AX-110563823	2D	606501529	A/A	G/G	G/G	G/G	G/G	A/A	A/A	A/A
AX-111504705	2D	606595214	C/C	T/T	T/T	T/T	T/T	C/C	C/C	C/C
AX-108954608	2D	606689817	C/G	C/C	C/C	C/C	C/C	C/G	C/G	C/G
AX-111931249	2D	606707493	T/T	C/C	C/C	C/C	C/C	T/T	T/T	T/T
AX-111099011	2D	606720948	C/C	T/T	T/T	T/T	T/T	C/C	C/C	C/C
AX-108990922	2D	606722106	G/G	A/A	A/A	A/A	A/A	G/G	G/G	G/G
AX-109723270	2D	609784113	C/G	G/G	G/G	G/G	G/G	C/G	C/G	C/G
AX-109923706	2D	610245997	A/G	G/G	G/G	G/G	G/G	A/G	A/G	A/G
AX-110373227	2D	610248282	T/C	C/C	C/C	C/C	C/C	T/C	T/C	T/C
AX-110955890	2D	613016304	G/G	A/A	A/A	A/A	A/A	G/G	G/G	G/G
AX-111548836	2D	613104681	C/C	G/G	G/G	G/G	G/G	C/C	C/C	C/C
AX-110430480	2D	649948393	T/T	C/C	C/C	C/C	C/C	T/T	T/T	T/T
AX-109958106	4B	658347091	G/G	A/A	A/A	A/A	A/A	G/G	G/G	G/G
AX-111613655	4B	658683894	C/C	A/A	A/A	A/A	A/A	C/C	C/C	C/C
AX-110427239	5A	64944609	A/A	C/C	C/C	C/C	C/C	A/A	A/A	A/A
AX-111576625	5B	543955256	C/C	T/C	T/C	T/C	T/C	C/C	C/C	C/C
AX-109869706	7A	27745464	C/C	T/C	T/C	T/C	T/C	C/C	C/C	C/C
