# Supplementary material for: A papain-like cysteine protease-released small signal peptide confers wheat resistance to wheat yellow mosaic virus
Source: Nat Commun. 2023 Nov 27;14:7773. doi: 10.1038/s41467-023-43643-y (PMC10682394; doi:10.1038/s41467-023-43643-y)
Supplement: Supplementary file 6 — Supplementary Data 4 [file 41467_2023_43643_MOESM6_ESM.xlsx]

## Sheet: Sheet1
Supplementary Data 4. QTL for WYMV resistance identified in UC1110/PI610750 (UP-RIL) and Bainong64/Jingshuang16 (BJ-DH) genetic linkage populations.
Population	Replicate	Chromosome	LeftMarker	Position_L	RightMarker	Position_R	LOD	PVE(%)	Add	Note
UP-RIL	UP_R1	2D	cfd73-2D	553728552	wPt-0619	-	30.327	39.9515	-0.7228	Before add new markers
	UP_R2	2D	cfd73-2D	553728552	wPt-0619	-	11.2927	13.7495	-0.5079	Before add new markers
	UP_R3	2D	cfd73-2D	553728552	wPt-0619	-	10.1177	15.5481	-0.529	Before add new markers
	UP_R4	2D	cfd73-2D	553728552	wPt-0619	-	19.1256	21.8038	-0.4519	Before add new markers
	UP_R1	2D	k604063582	604063582	up1Indel28	612171401	15.4618	31.8153	-0.6579	After add new markers
	UP_R2	2D	k604063582	604063582	up1Indel28	612171401	32.1928	53.3105	-1.1724	After add new markers
	UP_R3	2D	k604063582	604063582	up1Indel28	612171401	28.3978	48.8055	-1.0882	After add new markers
	UP_R4	2D	k604063582	604063582	up1Indel28	612171401	34.1619	55.2396	-0.8683	After add new markers
BJ-DH	BJ_R1	2D	AX-111016259	571001972	AX-108932431	605741703	13.8422	20.424	0.6193	Before add new markers
	BJ_R2	2D	AX-111016259	571001972	AX-108932431	605741703	14.0568	31.4486	0.6551	Before add new markers
	BJ_R3	2D	AX-111016259	571001972	AX-108932431	605741703	10.8422	26.424	0.6328	Before add new markers
	BJ_R4	2D	AX-111016259	571001972	AX-108932431	605741703	14.0568	30.4486	0.6427	Before add new markers
	BJ_R1	2D	up1Indell38	599952046	up1Indell40	605831244	15.378	32.1411	0.8581	After add new markers
	BJ_R2	2D	up1Indell38	599952046	up1Indell40	605831244	11.3213	25.4306	0.7887	After add new markers
	BJ_R3	2D	up1Indell38	599952046	up1Indell40	605831244	17.4286	36.0282	0.6018	After add new markers
	BJ_R4	2D	up1Indell38	599952046	up1Indell40	605831244	17.4286	36.0282	0.7726	After add new markers
