# Supplementary material for: A papain-like cysteine protease-released small signal peptide confers wheat resistance to wheat yellow mosaic virus
Source: Nat Commun. 2023 Nov 27;14:7773. doi: 10.1038/s41467-023-43643-y (PMC10682394; doi:10.1038/s41467-023-43643-y)
Supplement: Supplementary file 7 — Supplementary Data 5 [file 41467_2023_43643_MOESM7_ESM.xlsx]

## Sheet: Sheet1
Supplementary Data 5. Gene list of 23 different expression gene that identifeied by bulked segregant transcriptome using RNA-seq (BSR-Seq).
GeneID	Length	r-Expression	s-Expression	log2Ratio(s/r)	q-value(Storey et al. 2003)	Up-Down-Regulation(s/r)	p-value	Cellular Component	Molecular Function	Biological Process	Kegg Orthology	Nr Description
TraesCS2D02G513600	1392	13476.5	73753.7	2.62203	0	Up	0	NA	GO:0070011//peptidase activity, acting on L-amino acid peptides	GO:0019538//protein metabolic process	K16292//KDEL-tailed cysteine endopeptidase [EC:3.4.22.-];K01365//cathepsin L [EC:3.4.22.15]	gi|475544897|gb|EMT10408.1|//Oryzain alpha chain [Aegilops tauschii]
TraesCS2D02G513800	951	501.38	1278.99	1.52079	7.48979e-99	Up	6.24815e-99	NA	NA	NA	K18801//glucuronoxylan 4-O-methyltransferase [EC:2.1.1.112]	gi|326490423|dbj|BAJ84875.1|//predicted protein [Hordeum vulgare subsp. vulgare]
TraesCS2D02G515500	631	147.57	36	-1.86556	2.32641e-15	Down	5.58116e-15	NA	NA	NA	K02184//formin 2	XP_020161610.1//probable H/ACA ribonucleoprotein complex subunit 1 [Aegilops tauschii subsp. tauschii];gi|728596|emb|CAA88559.1|//glycine rich protein, partial [Hordeum vulgare subsp. vulgare]
TraesCS2D02G515800	2167	591.09	2131.37	2.0201	2.55732e-241	Up	1.07316e-241	NA	NA	NA	K09284//AP2-like factor, euAP2 lineage	gi|471434558|dbj|BAN05519.1|//TaAP2-D [Triticum aestivum];BAN05519.1//TaAP2-D [Triticum aestivum]
TraesCS2D02G515900	720	329.06	996.05	1.76763	1.50906e-95	Up	1.28743e-95	NA	NA	NA	K09286//EREBP-like factor	gi|68518815|gb|AAY98505.1|//dehydration responsive element binding protein [Triticum aestivum]
TraesCS2D02G516300	2102	73.28	218.36	1.74498	3.0319e-22	Up	6.11502e-22	NA	GO:0016787//hydrolase activity;GO:0005488//binding;GO:0004518//nuclease activity	GO:0000279//M phase;GO:0033554//cellular response to stress;GO:0010212//response to ionizing radiation;GO:0009642//response to light intensity;GO:0007049//cell cycle;GO:0006259//DNA metabolic process	K10882//crossover junction endonuclease EME1 [EC:3.1.22.-]	XP_020200184.1//crossover junction endonuclease EME1-like [Aegilops tauschii subsp. tauschii];gi|474302922|gb|EMS61685.1|//hypothetical protein TRIUR3_08087 [Triticum urartu]
TraesCS2D02G516500	1629	69.47	307.21	2.31453	5.21557e-43	Up	7.36764e-43	NA	GO:0046914//transition metal ion binding	NA	K10632//BRCA1-associated protein [EC:2.3.2.27]	gi|326532268|dbj|BAK05063.1|//predicted protein [Hordeum vulgare subsp. vulgare]
TraesCS2D02G517200	1605	591.48	6727.04	3.67734	0	Up	0	NA	GO:0016301//kinase activity	GO:0052646//alditol phosphate metabolic process;GO:0006071//glycerol metabolic process;GO:0051707//response to other organism;GO:0009628//response to abiotic stimulus;GO:0009636//response to toxic substance	K00864//glycerol kinase [EC:2.7.1.30]	gi|460240531|gb|AGH08245.1|//glycerol kinase [Triticum aestivum]
TraesCS2D02G517600	1021	28.73	70.8	1.47096	3.77135e-07	Up	1.2601e-06	GO:0043231//intracellular membrane-bounded organelle	GO:0070011//peptidase activity, acting on L-amino acid peptides;GO:0016790//thiolester hydrolase activity;GO:0046914//transition metal ion binding	GO:0019941//modification-dependent protein catabolic process	K11366//ubiquitin carboxyl-terminal hydrolase 22/27/51 [EC:3.4.19.12]	gi|475619297|gb|EMT30728.1|//Ubiquitin carboxyl-terminal hydrolase 22 [Aegilops tauschii]
TraesCS2D02G517700	927	80.96	2171.65	4.9152	0	Up	0	NA	NA	GO:0008152//metabolic process	K15095//(+)-neomenthol dehydrogenase [EC:1.1.1.208];K11366//ubiquitin carboxyl-terminal hydrolase 22/27/51 [EC:3.4.19.12]	gi|475619297|gb|EMT30728.1|//Ubiquitin carboxyl-terminal hydrolase 22 [Aegilops tauschii]
TraesCS2D02G518100	1197	52.89	518.47	3.46296	7.79737e-106	Up	6.18894e-106	GO:0043231//intracellular membrane-bounded organelle	NA	NA	K15289//solute carrier family 35, member F5	gi|357166350|ref|XP_003580681.1|//PREDICTED: uncharacterized transporter C405.03c [Brachypodium distachyon]
TraesCS2D02G518200	1533	6	5170.64	9.92093	0	Up	0	NA	GO:0043168//anion binding;GO:0016830//carbon-carbon lyase activity	GO:0019752//carboxylic acid metabolic process	K01592//tyrosine decarboxylase [EC:4.1.1.25]	gi|475560971|gb|EMT13682.1|//Aromatic-L-amino-acid decarboxylase [Aegilops tauschii]
TraesCS2D02G518300	1533	0	1038.57	11.1901	3.86619e-151	Up	2.37047e-151	NA	GO:0043168//anion binding;GO:0016830//carbon-carbon lyase activity	GO:0019752//carboxylic acid metabolic process	K01592//tyrosine decarboxylase [EC:4.1.1.25]	gi|475560971|gb|EMT13682.1|//Aromatic-L-amino-acid decarboxylase [Aegilops tauschii]
TraesCS2D02G518800	1713	47.09	204.45	2.28802	5.83179e-29	Up	1.02582e-28	GO:0016020//membrane;GO:0044464//cell part	NA	NA	K19907//synaptotagmin-7;K19938//rabphilin-3A;K03511//DNA polymerase kappa [EC:2.7.7.7];K01652//acetolactate synthase I/II/III large subunit [EC:2.2.1.6]	gi|326488461|dbj|BAJ93899.1|//predicted protein [Hordeum vulgare subsp. vulgare]
TraesCS2D02G519100	1002	42.4	321.98	3.0946	1.42682e-60	Up	1.64119e-60	NA	NA	NA	K15077//elongin-A	gi|475595814|gb|EMT23161.1|//hypothetical protein F775_25944 [Aegilops tauschii]
TraesCS2D02G519700	870	151.58	16	-3.07417	1.93741e-26	Down	3.57729e-26	NA	NA	NA	NA	gi|326507748|dbj|BAJ86617.1|//predicted protein [Hordeum vulgare subsp. vulgare]
TraesCS2D02G519800	1743	89.58	738.77	3.21364	7.21522e-141	Up	4.66072e-141	NA	NA	NA	NA	gi|357162331|ref|XP_003579376.1|//PREDICTED: NEDD8 ultimate buster 1 [Brachypodium distachyon]
TraesCS2D02G520000	2439	27.6	126.41	2.36514	2.22466e-19	Up	4.79417e-19	NA	GO:0016646//oxidoreductase activity, acting on the CH-NH group of donors, NAD or NADP as acceptor;GO:0004799//thymidylate synthase activity;GO:0004146//dihydrofolate reductase activity;GO:0042083//5,10-methylenetetrahydrofolate-dependent methyltransferase activity	GO:0006231//dTMP biosynthetic process;GO:0006730//one-carbon metabolic process;GO:0009396//folic acid-containing compound biosynthetic process;GO:0009177//pyrimidine deoxyribonucleoside monophosphate biosynthetic process;GO:0009117//nucleotide metabolic process;GO:0046654//tetrahydrofolate biosynthetic process;GO:0006544//glycine metabolic process;GO:0006545//glycine biosynthetic process	K13998//dihydrofolate reductase / thymidylate synthase [EC:1.5.1.3 2.1.1.45]	XP_015693802.1//PREDICTED: putative bifunctional dihydrofolate reductase-thymidylate synthase isoform X1 [Oryza brachyantha];gi|475583595|gb|EMT19506.1|//Putative bifunctional dihydrofolate reductase-thymidylate synthase [Aegilops tauschii]
TraesCS2D02G520100	648	64.23	189.85	1.73331	1.89172e-19	Up	4.06844e-19	NA	NA	NA	K19730//autophagy-related protein 101	gi|326495700|dbj|BAJ85946.1|//predicted protein, partial [Hordeum vulgare subsp. vulgare];gi|474012318|gb|EMS52580.1|//hypothetical protein TRIUR3_06843 [Triticum urartu]
TraesCS2D02G520900	2682	344.48	2135.28	2.8017	0	Up	0	GO:0031224//intrinsic component of membrane;GO:0005887//integral component of plasma membrane	GO:0005249//voltage-gated potassium channel activity;GO:0005515//protein binding;GO:0005267//potassium channel activity	GO:0044763;GO:0010038//response to metal ion;GO:0030001//metal ion transport;GO:0042391//regulation of membrane potential	K05391//cyclic nucleotide gated channel, plant	gi|475528045|gb|EMT07564.1|//Putative cyclic nucleotide-gated ion channel 8 [Aegilops tauschii];XP_020196437.1//probable cyclic nucleotide-gated ion channel 5 [Aegilops tauschii subsp. tauschii]
TraesCS2D02G521400	1221	414.68	1221.05	1.72782	4.57957e-113	Up	3.46791e-113	NA	GO:0004312//fatty acid synthase activity	GO:0006631//fatty acid metabolic process	K00648//3-oxoacyl-[acyl-carrier-protein] synthase III [EC:2.3.1.180]	gi|326495396|dbj|BAJ85794.1|//predicted protein [Hordeum vulgare subsp. vulgare]
TraesCS2D02G521600	1047	720.37	2591.18	2.01657	2.875e-292	Up	1.03159e-292	GO:0031090//organelle membrane;GO:0005773//vacuole	GO:0015405//P-P-bond-hydrolysis-driven transmembrane transporter activity	NA	K03006//DNA-directed RNA polymerase II subunit RPB1 [EC:2.7.7.6];K02149//V-type H+-transporting ATPase subunit D	gi|336042823|gb|AEH95771.1|//vacuolar ATPase subunit D1 [Triticum aestivum];PAN40384.1//hypothetical protein PAHAL_G02512 [Panicum hallii]
TraesCS2D02G522400	2199	218.07	1326.97	2.77504	1.88656e-218	Up	8.57344e-219	GO:0000151//ubiquitin ligase complex	GO:0044389//ubiquitin-like protein ligase binding	GO:0009908//flower development;GO:0009416//response to light stimulus;GO:0019941//modification-dependent protein catabolic process	K03869//cullin 3	gi|326489581|dbj|BAK01771.1|//predicted protein [Hordeum vulgare subsp. vulgare]
Notes: The p-values calculated for each gene are adjusted to Q-values for multiple testing corrections by two alternative strategies.
