# Supplementary material for: A papain-like cysteine protease-released small signal peptide confers wheat resistance to wheat yellow mosaic virus
Source: Nat Commun. 2023 Nov 27;14:7773. doi: 10.1038/s41467-023-43643-y (PMC10682394; doi:10.1038/s41467-023-43643-y)
Supplement: Supplementary file 8 — Supplementary Data 6 [file 41467_2023_43643_MOESM8_ESM.xlsx]

## Sheet: Sheet1
Supplementary Data 6. Gene list possessed nonsynonymous variation between UC1110 and PI610750 that identifeied by genome resequencing.
Gene_ID	Chromosome	Position1	Position2	Reference	Alleles	Type of genetic variation
TraesCS2D02G512900	chr2D	604289694	604289694	G	T	nonsynonymousSNV
TraesCS2D02G512900	chr2D	604289979	604289979	A	G	nonsynonymousSNV
TraesCS2D02G512900	chr2D	604290168	604290168	G	C	nonsynonymousSNV
TraesCS2D02G512900	chr2D	604290309	604290309	A	G	nonsynonymousSNV
TraesCS2D02G513100	chr2D	605077898	605077898	C	A	nonsynonymousSNV
TraesCS2D02G513100	chr2D	605078223	605078223	C	G	nonsynonymousSNV
TraesCS2D02G513100	chr2D	605078287	605078287	G	T	nonsynonymousSNV
TraesCS2D02G513100	chr2D	605078319	605078319	G	A	nonsynonymousSNV
TraesCS2D02G513600	chr2D	605710223	605710223	G	T	nonsynonymousSNV
TraesCS2D02G513800	chr2D	605909581	605909581	A	T	nonsynonymousSNV
TraesCS2D02G513900	chr2D	605935568	605935568	T	C	nonsynonymousSNV
TraesCS2D02G513900	chr2D	605935582	605935582	A	G	nonsynonymousSNV
TraesCS2D02G513900	chr2D	605935672	605935672	G	C	nonsynonymousSNV
TraesCS2D02G513900	chr2D	605936237	605936237	C	T	nonsynonymousSNV
TraesCS2D02G514100	chr2D	606130234	606130234	G	A	nonsynonymousSNV
TraesCS2D02G514300	chr2D	606156086	606156086	A	G	nonsynonymousSNV
TraesCS2D02G514300	chr2D	606156093	606156093	A	G	nonsynonymousSNV
TraesCS2D02G514300	chr2D	606156101	606156101	G	A	nonsynonymousSNV
TraesCS2D02G514300	chr2D	606156263	606156263	C	G	nonsynonymousSNV
TraesCS2D02G514300	chr2D	606156267	606156267	T	C	nonsynonymousSNV
TraesCS2D02G514300	chr2D	606156278	606156278	G	A	nonsynonymousSNV
TraesCS2D02G514400	chr2D	606213938	606213938	G	C	nonsynonymousSNV
TraesCS2D02G515200	chr2D	606648677	606648677	A	G	nonsynonymousSNV
TraesCS2D02G515200	chr2D	606648704	606648704	A	T	nonsynonymousSNV
TraesCS2D02G515300	chr2D	606659931	606659931	C	A	nonsynonymousSNV
TraesCS2D02G515300	chr2D	606660055	606660055	G	C	nonsynonymousSNV
TraesCS2D02G515500	chr2D	606695594	606695594	A	C	nonsynonymousSNV
TraesCS2D02G515700	chr2D	606715907	606715907	C	G	nonsynonymousSNV
TraesCS2D02G515700	chr2D	606715987	606715987	A	C	nonsynonymousSNV
TraesCS2D02G515700	chr2D	606716681	606716681	C	T	nonsynonymousSNV
TraesCS2D02G515700	chr2D	606716685	606716685	C	A	nonsynonymousSNV
TraesCS2D02G515800	chr2D	606753902	606753902	C	T	nonsynonymousSNV
TraesCS2D02G515800	chr2D	606755402	606755402	A	G	nonsynonymousSNV
TraesCS2D02G515900	chr2D	607284294	607284294	A	C	nonsynonymousSNV
TraesCS2D02G515900	chr2D	607284320	607284320	C	G	nonsynonymousSNV
TraesCS2D02G516000	chr2D	607422453	607422453	A	C	nonsynonymousSNV
TraesCS2D02G516000	chr2D	607422462	607422462	C	T	nonsynonymousSNV
TraesCS2D02G516000	chr2D	607422751	607422751	C	T	nonsynonymousSNV
TraesCS2D02G516000	chr2D	607422769	607422769	C	A	nonsynonymousSNV
TraesCS2D02G516000	chr2D	607423030	607423030	G	A	nonsynonymousSNV
TraesCS2D02G516400	chr2D	607680738	607680738	C	T	nonsynonymousSNV
TraesCS2D02G516400	chr2D	607680874	607680874	G	A	nonsynonymousSNV
TraesCS2D02G517100	chr2D	608184151	608184151	G	C	nonsynonymousSNV
TraesCS2D02G517100	chr2D	608184275	608184275	T	G	nonsynonymousSNV
TraesCS2D02G517100	chr2D	608184312	608184312	T	A	nonsynonymousSNV
TraesCS2D02G517100	chr2D	608184579	608184579	T	A	nonsynonymousSNV
TraesCS2D02G517100	chr2D	608185080	608185080	T	C	nonsynonymousSNV
TraesCS2D02G517100	chr2D	608185368	608185368	C	T	nonsynonymousSNV
TraesCS2D02G517100	chr2D	608185373	608185373	G	A	nonsynonymousSNV
TraesCS2D02G517100	chr2D	608185440	608185440	T	C	nonsynonymousSNV
TraesCS2D02G517100	chr2D	608185676	608185676	T	A	nonsynonymousSNV
TraesCS2D02G517100	chr2D	608185686	608185686	G	C	nonsynonymousSNV
TraesCS2D02G517100	chr2D	608186000	608186000	A	G	nonsynonymousSNV
TraesCS2D02G517100	chr2D	608187239	608187239	T	G	nonsynonymousSNV
TraesCS2D02G517300	chr2D	608375244	608375244	C	T	nonsynonymousSNV
TraesCS2D02G517300	chr2D	608375245	608375245	T	C	nonsynonymousSNV
TraesCS2D02G517300	chr2D	608375266	608375266	T	A	nonsynonymousSNV
TraesCS2D02G517700	chr2D	608484162	608484162	A	T	nonsynonymousSNV
TraesCS2D02G517800	chr2D	608488272	608488272	G	A	nonsynonymousSNV
TraesCS2D02G517900	chr2D	608512178	608512178	C	G	nonsynonymousSNV
TraesCS2D02G517900	chr2D	608512246	608512246	T	C	nonsynonymousSNV
TraesCS2D02G518300	chr2D	608576889	608576889	C	T	nonsynonymousSNV
TraesCS2D02G518300	chr2D	608577123	608577123	G	A	nonsynonymousSNV
TraesCS2D02G518300	chr2D	608577143	608577143	G	C	nonsynonymousSNV
TraesCS2D02G518300	chr2D	608577436	608577436	T	A	nonsynonymousSNV
TraesCS2D02G518300	chr2D	608577562	608577562	C	T	nonsynonymousSNV
TraesCS2D02G518400	chr2D	608660718	608660718	G	T	nonsynonymousSNV
TraesCS2D02G518400	chr2D	608660878	608660878	G	C	nonsynonymousSNV
TraesCS2D02G518700	chr2D	608755626	608755626	G	C	nonsynonymousSNV
TraesCS2D02G518700	chr2D	608761690	608761690	A	G	nonsynonymousSNV
TraesCS2D02G518700	chr2D	608761836	608761836	G	C	nonsynonymousSNV
TraesCS2D02G518800	chr2D	608774679	608774679	T	C	nonsynonymousSNV
TraesCS2D02G518900	chr2D	608801698	608801698	A	G	nonsynonymousSNV
TraesCS2D02G518900	chr2D	608802696	608802696	T	C	nonsynonymousSNV
TraesCS2D02G518900	chr2D	608802780	608802780	A	G	nonsynonymousSNV
TraesCS2D02G518900	chr2D	608802833	608802833	G	T	nonsynonymousSNV
TraesCS2D02G519100	chr2D	608979359	608979359	G	T	nonsynonymousSNV
TraesCS2D02G519100	chr2D	608979398	608979398	T	C	nonsynonymousSNV
TraesCS2D02G519200	chr2D	608979673	608979673	T	C	nonsynonymousSNV
TraesCS2D02G519100	chr2D	608979683	608979683	C	T	nonsynonymousSNV
TraesCS2D02G519100	chr2D	608979692	608979692	T	G	nonsynonymousSNV
TraesCS2D02G519400	chr2D	609314780	609314780	A	C	nonsynonymousSNV
TraesCS2D02G519400	chr2D	609314937	609314937	A	G	nonsynonymousSNV
TraesCS2D02G519400	chr2D	609314970	609314970	G	C	nonsynonymousSNV
TraesCS2D02G519600	chr2D	609425388	609425388	G	C	nonsynonymousSNV
TraesCS2D02G519700	chr2D	609432010	609432010	A	G	nonsynonymousSNV
TraesCS2D02G519700	chr2D	609432073	609432073	G	A	nonsynonymousSNV
TraesCS2D02G519800	chr2D	609434036	609434036	A	C	nonsynonymousSNV
TraesCS2D02G519900	chr2D	609435782	609435782	T	A	nonsynonymousSNV
TraesCS2D02G519800	chr2D	609439597	609439597	G	C	nonsynonymousSNV
TraesCS2D02G520000	chr2D	609484981	609484981	C	A	nonsynonymousSNV
TraesCS2D02G520000	chr2D	609485241	609485241	T	C	nonsynonymousSNV
TraesCS2D02G520000	chr2D	609485325	609485325	C	T	nonsynonymousSNV
TraesCS2D02G520000	chr2D	609485431	609485431	C	A	nonsynonymousSNV
TraesCS2D02G520000	chr2D	609485696	609485696	T	G	nonsynonymousSNV
TraesCS2D02G520000	chr2D	609485721	609485721	T	C	nonsynonymousSNV
TraesCS2D02G520200	chr2D	609492642	609492642	C	G	nonsynonymousSNV
TraesCS2D02G520200	chr2D	609492648	609492648	A	G	nonsynonymousSNV
TraesCS2D02G520200	chr2D	609492759	609492759	T	G	nonsynonymousSNV
TraesCS2D02G520200	chr2D	609493663	609493663	T	A	nonsynonymousSNV
TraesCS2D02G520500	chr2D	609576731	609576731	T	C	nonsynonymousSNV
TraesCS2D02G520500	chr2D	609577172	609577172	T	C	nonsynonymousSNV
TraesCS2D02G520500	chr2D	609578527	609578527	G	A	nonsynonymousSNV
TraesCS2D02G520900	chr2D	609775457	609775457	G	A	nonsynonymousSNV
TraesCS2D02G521300	chr2D	610044431	610044431	A	C	nonsynonymousSNV
TraesCS2D02G521500	chr2D	610288529	610288529	C	T	nonsynonymousSNV
TraesCS2D02G521500	chr2D	610288591	610288591	C	A	nonsynonymousSNV
TraesCS2D02G521700	chr2D	610377374	610377374	A	G	nonsynonymousSNV
TraesCS2D02G521700	chr2D	610377525	610377525	T	A	nonsynonymousSNV
TraesCS2D02G521700	chr2D	610377539	610377539	T	C	nonsynonymousSNV
TraesCS2D02G522300	chr2D	610931153	610931153	G	A	nonsynonymousSNV
TraesCS2D02G522400	chr2D	611160873	611160873	A	T	nonsynonymousSNV
TraesCS2D02G522600	chr2D	611223483	611223483	C	T	nonsynonymousSNV
TraesCS2D02G522600	chr2D	611226987	611226987	C	T	nonsynonymousSNV
TraesCS2D02G522600	chr2D	611227020	611227020	G	A	nonsynonymousSNV
TraesCS2D02G522600	chr2D	611227137	611227137	C	A	stopgainSNV
TraesCS2D02G522700	chr2D	611232267	611232267	A	T	nonsynonymousSNV
TraesCS2D02G522700	chr2D	611232438	611232438	C	T	nonsynonymousSNV
TraesCS2D02G522700	chr2D	611232505	611232505	C	A	nonsynonymousSNV
TraesCS2D02G522700	chr2D	611235087	611235087	T	C	nonsynonymousSNV
TraesCS2D02G512900	chr2D	604288184	604288184	C	G	nonsynonymous SNV
TraesCS2D02G512900	chr2D	604288189	604288189	C	G	nonsynonymous SNV
TraesCS2D02G512900	chr2D	604288240	604288240	G	A	nonsynonymous SNV
TraesCS2D02G512900	chr2D	604289874	604289874	C	T	nonsynonymous SNV
TraesCS2D02G512900	chr2D	604290301	604290301	G	T	nonsynonymous SNV
TraesCS2D02G512900	chr2D	604290875	604290875	T	G	nonsynonymous SNV
TraesCS2D02G512900	chr2D	604291062	604291062	G	A	nonsynonymous SNV
TraesCS2D02G512900	chr2D	604291178	604291178	G	T	nonsynonymous SNV
TraesCS2D02G513000	chr2D	604419197	604419197	C	T	nonsynonymous SNV
TraesCS2D02G513400	chr2D	605327689	605327689	A	C	nonsynonymous SNV
TraesCS2D02G513500	chr2D	605367820	605367820	C	G	nonsynonymous SNV
TraesCS2D02G513500	chr2D	605370795	605370795	G	A	nonsynonymous SNV
TraesCS2D02G513500	chr2D	605370936	605370936	A	C	nonsynonymous SNV
TraesCS2D02G513800	chr2D	605910269	605910269	A	C	nonsynonymous SNV
TraesCS2D02G514100	chr2D	606129612	606129612	C	G	nonsynonymous SNV
TraesCS2D02G514100	chr2D	606129639	606129639	G	C	nonsynonymous SNV
TraesCS2D02G514100	chr2D	606129677	606129677	A	T	nonsynonymous SNV
TraesCS2D02G514100	chr2D	606130659	606130659	C	G	nonsynonymous SNV
TraesCS2D02G514400	chr2D	606213950	606213950	T	C	nonsynonymous SNV
TraesCS2D02G514400	chr2D	606214210	606214210	C	A	nonsynonymous SNV
TraesCS2D02G514400	chr2D	606214405	606214405	T	C	nonsynonymous SNV
TraesCS2D02G514400	chr2D	606214456	606214456	G	A	nonsynonymous SNV
TraesCS2D02G514500	chr2D	606517926	606517926	T	C	nonsynonymous SNV
TraesCS2D02G514600	chr2D	606555148	606555148	G	A	nonsynonymous SNV
TraesCS2D02G514600	chr2D	606555152	606555152	C	G	nonsynonymous SNV
TraesCS2D02G514700	chr2D	606597009	606597009	C	G	nonsynonymous SNV
TraesCS2D02G514700	chr2D	606597035	606597035	C	G	nonsynonymous SNV
TraesCS2D02G514800	chr2D	606625825	606625825	G	T	nonsynonymous SNV
TraesCS2D02G515200	chr2D	606648710	606648710	A	G	nonsynonymous SNV
TraesCS2D02G515500	chr2D	606695577	606695577	A	C	nonsynonymous SNV
TraesCS2D02G515600	chr2D	606709325	606709325	T	C	nonsynonymous SNV
TraesCS2D02G515600	chr2D	606710101	606710101	C	A	nonsynonymous SNV
TraesCS2D02G515700	chr2D	606717663	606717663	T	C	nonsynonymous SNV
TraesCS2D02G515700	chr2D	606717911	606717911	T	C	nonsynonymous SNV
TraesCS2D02G515800	chr2D	606753126	606753126	G	A	nonsynonymous SNV
TraesCS2D02G516000	chr2D	607421686	607421686	C	A	nonsynonymous SNV
TraesCS2D02G516000	chr2D	607421759	607421759	T	A	nonsynonymous SNV
TraesCS2D02G516000	chr2D	607422138	607422138	C	G	nonsynonymous SNV
TraesCS2D02G516000	chr2D	607422355	607422355	G	C	nonsynonymous SNV
TraesCS2D02G516000	chr2D	607422568	607422568	G	A	nonsynonymous SNV
TraesCS2D02G516100	chr2D	607634398	607634398	C	T	nonsynonymous SNV
TraesCS2D02G516200	chr2D	607657447	607657447	G	A	nonsynonymous SNV
TraesCS2D02G516200	chr2D	607657455	607657455	G	A	nonsynonymous SNV
TraesCS2D02G516200	chr2D	607657495	607657495	C	T	nonsynonymous SNV
TraesCS2D02G516200	chr2D	607657566	607657566	T	C	nonsynonymous SNV
TraesCS2D02G516500	chr2D	607933576	607933576	A	G	nonsynonymous SNV
TraesCS2D02G516500	chr2D	607934208	607934208	G	T	nonsynonymous SNV
TraesCS2D02G516900	chr2D	607970977	607970977	G	C	nonsynonymous SNV
TraesCS2D02G516900	chr2D	607971150	607971150	T	A	nonsynonymous SNV
TraesCS2D02G516900	chr2D	607971294	607971294	G	A	nonsynonymous SNV
TraesCS2D02G516900	chr2D	607971361	607971361	A	T	nonsynonymous SNV
TraesCS2D02G516900	chr2D	607971552	607971552	C	T	nonsynonymous SNV
TraesCS2D02G516900	chr2D	607971700	607971700	C	A	nonsynonymous SNV
TraesCS2D02G516900	chr2D	607971744	607971744	T	A	nonsynonymous SNV
TraesCS2D02G516900	chr2D	607971751	607971751	C	T	nonsynonymous SNV
TraesCS2D02G516900	chr2D	607971906	607971906	G	C	nonsynonymous SNV
TraesCS2D02G516900	chr2D	607972056	607972056	C	T	nonsynonymous SNV
TraesCS2D02G516900	chr2D	607972093	607972093	T	G	nonsynonymous SNV
TraesCS2D02G516900	chr2D	607972152	607972152	C	T	nonsynonymous SNV
TraesCS2D02G516900	chr2D	607972245	607972245	A	G	nonsynonymous SNV
TraesCS2D02G516900	chr2D	607972272	607972272	C	T	nonsynonymous SNV
TraesCS2D02G516900	chr2D	607972315	607972315	G	C	nonsynonymous SNV
TraesCS2D02G516900	chr2D	607972398	607972398	C	T	nonsynonymous SNV
TraesCS2D02G516900	chr2D	607972938	607972938	A	C	nonsynonymous SNV
TraesCS2D02G516900	chr2D	607972952	607972952	C	A	nonsynonymous SNV
TraesCS2D02G516900	chr2D	607972953	607972953	T	C	nonsynonymous SNV
TraesCS2D02G516900	chr2D	607973201	607973201	T	C	nonsynonymous SNV
TraesCS2D02G517000	chr2D	607996286	607996286	A	G	nonsynonymous SNV
TraesCS2D02G517000	chr2D	607996820	607996820	T	C	nonsynonymous SNV
TraesCS2D02G517200	chr2D	608198957	608198957	A	C	nonsynonymous SNV
TraesCS2D02G517300	chr2D	608374890	608374890	T	G	nonsynonymous SNV
TraesCS2D02G517300	chr2D	608375076	608375076	G	A	nonsynonymous SNV
TraesCS2D02G517300	chr2D	608375215	608375215	C	T	nonsynonymous SNV
TraesCS2D02G517600	chr2D	608480162	608480162	C	T	nonsynonymous SNV
TraesCS2D02G517700	chr2D	608483629	608483629	G	A	nonsynonymous SNV
TraesCS2D02G517700	chr2D	608483966	608483966	C	G	nonsynonymous SNV
TraesCS2D02G517800	chr2D	608487692	608487692	C	T	nonsynonymous SNV
TraesCS2D02G517900	chr2D	608511911	608511911	G	A	nonsynonymous SNV
TraesCS2D02G517900	chr2D	608512366	608512366	T	C	nonsynonymous SNV
TraesCS2D02G518000	chr2D	608521629	608521629	C	T	nonsynonymous SNV
TraesCS2D02G518000	chr2D	608522173	608522173	C	T	nonsynonymous SNV
TraesCS2D02G518300	chr2D	608577604	608577604	C	T	nonsynonymous SNV
TraesCS2D02G518400	chr2D	608660906	608660906	C	A	nonsynonymous SNV
TraesCS2D02G518400	chr2D	608660962	608660962	A	G	nonsynonymous SNV
TraesCS2D02G518400	chr2D	608661208	608661208	G	C	nonsynonymous SNV
TraesCS2D02G518500	chr2D	608722084	608722084	A	G	nonsynonymous SNV
TraesCS2D02G518500	chr2D	608722299	608722299	G	A	nonsynonymous SNV
TraesCS2D02G518700	chr2D	608756666	608756666	T	A	nonsynonymous SNV
TraesCS2D02G518700	chr2D	608760695	608760695	T	C	nonsynonymous SNV
TraesCS2D02G518700	chr2D	608762711	608762711	T	C	nonsynonymous SNV
TraesCS2D02G518700	chr2D	608767203	608767203	A	G	nonsynonymous SNV
TraesCS2D02G518700	chr2D	608767214	608767214	C	T	stopgain SNV
TraesCS2D02G518700	chr2D	608767236	608767236	C	T	nonsynonymous SNV
TraesCS2D02G518800	chr2D	608772846	608772846	A	G	nonsynonymous SNV
TraesCS2D02G518800	chr2D	608773496	608773496	T	G	nonsynonymous SNV
TraesCS2D02G518900	chr2D	608801655	608801655	C	G	nonsynonymous SNV
TraesCS2D02G518900	chr2D	608801707	608801707	G	A	nonsynonymous SNV
TraesCS2D02G519000	chr2D	608917447	608917447	A	G	nonsynonymous SNV
TraesCS2D02G519000	chr2D	608918858	608918858	A	G	nonsynonymous SNV
TraesCS2D02G519100	chr2D	608979075	608979075	C	T	nonsynonymous SNV
TraesCS2D02G519100	chr2D	608979275	608979275	G	A	nonsynonymous SNV
TraesCS2D02G519300	chr2D	609237025	609237025	G	A	nonsynonymous SNV
TraesCS2D02G519300	chr2D	609238308	609238308	C	A	nonsynonymous SNV
TraesCS2D02G519400	chr2D	609314460	609314460	A	G	nonsynonymous SNV
TraesCS2D02G519400	chr2D	609314693	609314693	C	A	nonsynonymous SNV
TraesCS2D02G519400	chr2D	609314720	609314720	C	G	nonsynonymous SNV
TraesCS2D02G519400	chr2D	609314874	609314874	A	G	nonsynonymous SNV
TraesCS2D02G519400	chr2D	609314976	609314976	G	T	nonsynonymous SNV
TraesCS2D02G519400	chr2D	609315200	609315200	G	A	nonsynonymous SNV
TraesCS2D02G519600	chr2D	609425180	609425180	G	C	nonsynonymous SNV
TraesCS2D02G519600	chr2D	609425242	609425242	A	G	nonsynonymous SNV
TraesCS2D02G519700	chr2D	609431771	609431771	C	T	nonsynonymous SNV
TraesCS2D02G519900	chr2D	609435363	609435363	C	G	nonsynonymous SNV
TraesCS2D02G519800	chr2D	609437839	609437839	C	T	nonsynonymous SNV
TraesCS2D02G520000	chr2D	609480496	609480496	T	A	nonsynonymous SNV
TraesCS2D02G520000	chr2D	609485222	609485222	T	A	nonsynonymous SNV
TraesCS2D02G520000	chr2D	609486609	609486609	T	C	nonsynonymous SNV
TraesCS2D02G520300	chr2D	609515308	609515308	T	C	nonsynonymous SNV
TraesCS2D02G520300	chr2D	609515451	609515451	T	G	nonsynonymous SNV
TraesCS2D02G520300	chr2D	609515452	609515452	C	A	stopgain SNV
TraesCS2D02G520400	chr2D	609552486	609552486	C	A	nonsynonymous SNV
TraesCS2D02G520400	chr2D	609552512	609552512	T	G	nonsynonymous SNV
TraesCS2D02G520400	chr2D	609552578	609552578	T	G	nonsynonymous SNV
TraesCS2D02G520400	chr2D	609552882	609552882	T	C	nonsynonymous SNV
TraesCS2D02G520400	chr2D	609552945	609552945	G	A	nonsynonymous SNV
TraesCS2D02G520600	chr2D	609652570	609652570	A	G	nonsynonymous SNV
TraesCS2D02G520600	chr2D	609652777	609652777	A	G	nonsynonymous SNV
TraesCS2D02G520600	chr2D	609652803	609652803	A	G	nonsynonymous SNV
TraesCS2D02G520600	chr2D	609653544	609653544	G	C	nonsynonymous SNV
TraesCS2D02G520600	chr2D	609653570	609653570	C	G	stopgain SNV
TraesCS2D02G520900	chr2D	609775602	609775602	T	C	nonsynonymous SNV
TraesCS2D02G521000	chr2D	609868889	609868889	C	A	nonsynonymous SNV
TraesCS2D02G521000	chr2D	609868898	609868898	C	T	nonsynonymous SNV
TraesCS2D02G521000	chr2D	609868983	609868983	C	T	nonsynonymous SNV
TraesCS2D02G521000	chr2D	609869274	609869274	G	A	nonsynonymous SNV
TraesCS2D02G521000	chr2D	609870192	609870192	A	C	nonsynonymous SNV
TraesCS2D02G521100	chr2D	609884240	609884240	A	T	nonsynonymous SNV
TraesCS2D02G521100	chr2D	609884390	609884390	C	T	nonsynonymous SNV
TraesCS2D02G521100	chr2D	609885140	609885140	C	A	nonsynonymous SNV
TraesCS2D02G521100	chr2D	609885406	609885406	A	T	nonsynonymous SNV
TraesCS2D02G521300	chr2D	610043579	610043579	A	T	nonsynonymous SNV
TraesCS2D02G521300	chr2D	610044028	610044028	T	G	nonsynonymous SNV
TraesCS2D02G521700	chr2D	610377671	610377671	T	G	nonsynonymous SNV
TraesCS2D02G513100	chr2D	605077559	605077565	GGTGCGT	-	frameshiftdeletion
TraesCS2D02G513100	chr2D	605078278	605078278	-	ACGT	frameshiftinsertion
TraesCS2D02G515800	chr2D	606752995	606752995	-	TGC	nonframeshiftinsertion
TraesCS2D02G515800	chr2D	606755425	606755433	TGCTGCGGC	-	nonframeshiftdeletion
TraesCS2D02G516500	chr2D	607933575	607933575	-	GCC	nonframeshiftinsertion
TraesCS2D02G517100	chr2D	608185472	608185472	T	-	frameshiftdeletion
TraesCS2D02G517100	chr2D	608186310	608186312	TGA	-	nonframeshiftdeletion
TraesCS2D02G517800	chr2D	608487899	608487911	GCTGCTGCCCGCA	-	frameshiftdeletion
TraesCS2D02G519800	chr2D	609433658	609433658	-	GGC	nonframeshiftinsertion
TraesCS2D02G519800	chr2D	609433944	609433946	TTC	-	nonframeshiftdeletion
TraesCS2D02G519800	chr2D	609439687	609439687	-	TGCCGA	nonframeshiftinsertion
TraesCS2D02G520200	chr2D	609493032	609493032	-	ACCCCGCCG	nonframeshiftinsertion
TraesCS2D02G522600	chr2D	611227083	611227093	TATGTTTCAGC	-	frameshiftdeletion
TraesCS2D02G515100	chr2D	606646722	606646724	AGC	-	nonframeshiftdeletion
TraesCS2D02G515400	chr2D	606690437	606690437	-	AGCGGC	nonframeshiftinsertion
TraesCS2D02G515600	chr2D	606709641	606709646	AAGTGC	-	nonframeshiftdeletion
TraesCS2D02G515800	chr2D	606753111	606753113	GGC	-	nonframeshiftdeletion
TraesCS2D02G515800	chr2D	606753560	606753565	CCGCCG	-	nonframeshiftdeletion
TraesCS2D02G518000	chr2D	608522144	608522149	GCGCAC	-	nonframeshiftdeletion
TraesCS2D02G518600	chr2D	608746069	608746069	-	GCACCACCA	nonframeshiftinsertion
TraesCS2D02G518700	chr2D	608756432	608756434	CCT	-	nonframeshiftdeletion
TraesCS2D02G518700	chr2D	608767134	608767134	-	CCA	nonframeshiftinsertion
TraesCS2D02G519700	chr2D	609431823	609431823	-	ACCGTGGGCGGTGTCGTCGGCAAAGTCACCCCG	nonframeshiftinsertion
TraesCS2D02G519700	chr2D	609432175	609432195	TCTCCCCCAACCCCGGCGCCG	-	nonframeshiftdeletion
TraesCS2D02G521000	chr2D	609869191	609869191	-	CCGG	frameshiftinsertion
TraesCS2D02G521000	chr2D	609870064	609870064	C	-	frameshiftdeletion
TraesCS2D02G521100	chr2D	609885461	609885461	-	CCGCCC	nonframeshiftinsertion
TraesCS2D02G522200	chr2D	610864069	610864069	-	CTC	nonframeshiftinsertion
