# Supplementary material for: A papain-like cysteine protease-released small signal peptide confers wheat resistance to wheat yellow mosaic virus
Source: Nat Commun. 2023 Nov 27;14:7773. doi: 10.1038/s41467-023-43643-y (PMC10682394; doi:10.1038/s41467-023-43643-y)
Supplement: Supplementary file 9 — Supplementary Data 7 [file 41467_2023_43643_MOESM9_ESM.xlsx]

## Sheet: Sheet1
Supplementary Data 7. indentification of immune signaling peptides in leaf apoplastic fluids from TaRD21A-OE transgenic
ID	Peptide	Length	m/z	Area	Pre-protein Accession Number	Start	End	Pre-protein Description	Signal
Wip1	SPLDFPIEWEKPKPG	15	1738.89	611000	A0A3B6PP07	63	77	Unknown	Yes
Wip2	LVAKNKETGWDVPIHVDA	18	1806.93	272000	A0A446MZR0	232	247	Unknown	Yes
Wip3	LEASPVVGKDNPPDLADL	18	1622.78	1180000	A0A3B6NVD8	157	172	Unknown	Yes
