# Supplementary material for: A papain-like cysteine protease-released small signal peptide confers wheat resistance to wheat yellow mosaic virus
Source: Nat Commun. 2023 Nov 27;14:7773. doi: 10.1038/s41467-023-43643-y (PMC10682394; doi:10.1038/s41467-023-43643-y)
Supplement: Supplementary file 10 — Supplementary Data 8 [file 41467_2023_43643_MOESM10_ESM.xlsx]

## Sheet: Sheet1
Supplementary Data 8. the primer used in this study
Primer name	Sequence (5'------3')	Purpose
TaRD21A-RFP-S	acaagtttgtacaaaaaagcaggcttcATGAGGCGCTCCATGGCTCTG	Transcient expression in N. benthamiana
TaRD21A-RFP-AS	accactttgtacaagaaagctgggtcCGCGCTGCTCTTCTTGCCGTC
AtPIP1-RFP-S	acaagtttgtacaaaaaagcaggcttcATGAGAAGAGTTAGTTGGTCT
AtPIP1-RFP-AS	accactttgtacaagaaagctgggtcATGGCCGCGACCTCTTGGACT
Nia-GFP-S	acaagtttgtacaaaaaagcaggcttcATGAAGGGAAACAAGTATCGA
Nia-GFP-AS	accactttgtacaagaaagctgggtcTTGGTTCTGTATGGTGCGTGAATC
TaRD21A-110-S	CGCGGATCCATGAGGCGCTCCATGGCTCTG	Wheat transformation
TaRD21A-110-AS	TCCCCCGGGCGCGCTGCTCTTCTTGCCGTC
TaRD21A-2D-S1	CCGGGACAACCTCCGCTACAT	Identification of tard21a-KO lines
TaRD21A-2D-AS1	GGATCTCACGGTCATGACGCGA
TaRD21A-2A-S2	ATGAGGAGCTCCATGGCCCTCT
TaRD21A-2A-AS2	CAGCCGCCCTGGTCCTTG
TaRD21A-2B-S3	GGGACAACCTCCGCTACATCG
TaRD21A-2B-AS3	ATTTAGCAAGTGATACAAGGAGTT
TaRD21A-sgRNA-1	GAAGCTCAGCGCCAGGTACC	Construction of tard21a-KO lines
JCWYMV-CP-qRT-S	ATGATGCCGACGCTGCGCGTC	detection of WYMV accumulation
JCWYMV-CP-qRT-S	CTGGAGTTGTTGTGTTCGATT
TaCDC-qRT-S	CAAATACGCCATCAGGGAGAACATC
TaCDC-qRT-AS	CGCTGCCGAAACCACGAGAC
TaRD21A-qRT-S	TCAGTGTTGCGATTGAGGCT	Relative expression of TaRD21A
TaRD21A-qRT-AS	CATCCTCTCCCCAGACGGTA
PROWIP1-pro-S	CCGGAATTCATGGCGTCCGCGTGGTGCCTC	protein expression
PROWIP1-pro-AS	ATAAGAATGCGGCCGCACTCAGTTGGCTTGTCTGGGTC
TaRD21A-pro-S	CGCGGATCCATGAGGCGCTCCATGGCTCTG
TaRD21A-pro-AS	CCGGAATTCCGCGCTGCTCTTCTTGCCG
Nia-32a-S	TCCCCGCGGATGAAGGGAAACAAGTATCGA
Nia-32a-AS	AAGGAAAAAAGCGGCCGCTTGGTTCTGTATGGTGCGTGAATC
Nia-4T-2-S	TCCCCCGGGATGAAGGGAAACAAGTATCGA
Nia-4T-2-AS	AAGGAAAAAAGCGGCCGCTTGGTTCTGTATGGTGCGTGAATC
Nia-MBP-S	CTAGTCTAGAATGAAGGGAAACAAGTATCGA
Nia-MBP-AS	CCCAAGCTTgcTTGGTTCTGTATGGTGCGTGAATC
Nia-nluc-S	gagaacacgggggacgagctcATGAAGGGAAACAAGTATCGA	split luciferase complementation
Nia-nluc-AS	gtatgggtagtcgacTTGGTTCTGTATGGTGCGTGAATC
TaRD21A-cluc-S	gacgagctcggtaccATGAGGCGCTCCATGGCTCTG
TaRD21A-clucAS	cgagatctggtcgacCGCGCTGCTCTTCTTGCCGTC
Nia-pGBKT7-S	GGGAATTCCATATGATGAAGGGAAACAAGTATCGA	yeast two-hybrid assay
Nia-pGBKT7-AS	TCCCCCGGGTTGGTTCTGTATGGTGCGTGAATC
P3-pGBKT7-S	CCGGAATTCATGGAGCAGACAGCAGCCCAG
P3-pGBKT7-AS	CGCGGATCCTTGGAGAGCTATTTTTGGGTTTTTCG
7K-pGBKT7-S	GGGAATTCCATATGATGGCTAGGAGCGCAAACGAAAAGG
7K-pGBKT7-AS	CGCGGATCCTTGAAGTCCGTAGCTAGCG
CI-pGBKT7-S	GGGAATTCCATATGATGAAGGGAAACAAGTATCGA
CI-pGBKT7-AS	CCGGAATTCTTGTAGTTCGATTATGTTCTCTA
14K-pGBKT7-S	CCGGAATTCATGTCAAACGATATGTTGACTGATG
14K-pGBKT7-AS	CGCGGATCCTCCCTCGAGGTCAATGTGTTC
Nib-pGBKT7-S	GGGAATTCCATATGATGGCCTCCGACACTCTCAGCA
Nib-pGBKT7-AS	CGCGGATCCTTGGAGCTCAATGCTGCTATCA
CP-pGBKT7-S	GGGAATTCCATATGATGGCAGCTGACACACAAACAGA
CP-pGBKT7-AS	CCGGAATTCGGTTAGTTCTGGGTGTCCAT
P2-pGBKT7-S	CCGGAATTCATGGCATCCACCAGTTCTAACA
P2-pGBKT7-AS	CGCGGATCCGCCGACAATGCCGTTGAGG
P3-pGBKT7-S	GGGAATTCCATATGATGTCAGCTGAGGAAACAGG
P3-pGBKT7-AS	CGCGGATCCATGGCCCGGCCTCCTGAG
TaRD21AΔSP-pGADT7-S	GGGAATTCCATATGATGGACATGTCGATCGTGTCGTAC
TaRD21AΔSP-pGADT7-AS	CGCGGATCCCGCGCTGCTCTTCTTGCC
