# Supplementary material for: A papain-like cysteine protease-released small signal peptide confers wheat resistance to wheat yellow mosaic virus
Source: Nat Commun. 2023 Nov 27;14:7773. doi: 10.1038/s41467-023-43643-y (PMC10682394; doi:10.1038/s41467-023-43643-y)
Supplement: Supplementary file 12 — Source Data [file 41467_2023_43643_MOESM12_ESM.xlsx]

## Sheet: Fig. 1g
Panel_1_Block2_Hap1	Panel_1_Block2_Hap2	Panel_1_Block2_Hap3	Panel_1_Block2_Hap4
1.26492	3.56364	2.98253	3.95534
0.50726	3.00826	2.9954	3.19767
0.696676	2.61656	3.18481	3.94248
0.317844	2.61656	2.80598	3.57651
0.115565	3.95534	2.9954	2.9954
2.61656	3.76592	3.95534	3.38709
0.50726	3.18481	3.18481	3.57651
0.898955	3.57651	3.37423	1.4672
1.07551	2.9954	2.79312	2.62942
0.886092	0.115565	3.76592	3.37423
1.08837	1.8589	2.22487	3.95534
0.50726	2.42715	2.61656	3.76592
0.696676	3.56364	0.317844	4.53645
0.886092	0.886092	3.56364	2.80598
1.64376			0.696676
0.696676			2.61656
0.696676			2.42715
0.317844			3.95534
0.683814			3.57651
0.696676			3.95534
3.18481			2.9954
0.696676			3.95534
3.56364			3.95534
3.00826			2.9954
3.75306			3.76592
3.95534			0.886092
3.00826			2.80598
2.42715			3.94248
3.57651			4.72587
3.18481			3.37423
2.9954			3.56364
4.14475			2.9954
0.696676			3.95534
			4.91528
			3.18481
			2.9954
			3.37423
			1.27779
			3.37423
			3.18481
			3.95534
			2.9954
			2.80598
			3.17195
			3.18481
			3.76592
			2.80598
			3.38709
			3.37423
			3.56364
			3.95534
			2.9954
			3.38709
			3.18481
			3.38709
			3.57651
			2.9954
			3.76592
			3.95534
			2.9954
			3.18481
			4.14475
			4.53645
			4.33417
			4.72587
			3.9682
			2.9954
			3.56364
			4.91528
			3.95534
			2.9954
			3.76592
			3.38709
			2.23773
			2.61656
			3.38709
			2.9954
			2.9954
			3.38709
			3.57651
			4.34703
			1.08837
			3.76592
			2.80598
			4.14475
			2.61656
			4.34703
			3.76592
			3.95534
			2.21201
			4.14475
			2.41428
			2.80598
			3.76592
			3.76592
			3.76592
			3.19767
			3.95534
			3.18481
			3.76592
			3.18481
			2.80598
			2.80598
			2.80598
			3.56364
			3.57651
			3.95534
			3.95534
			2.9954
			3.95534
			4.15762
			2.9954
			3.75306
			3.76592
			2.6037
			3.76592
			2.42715
			3.38709
			3.95534
			3.95534
			3.76592
			3.19767
			3.38709
			2.23773
			3.56364
			2.9954
			3.38709
			3.37423
			3.76592
			1.08837
			3.38709
			3.57651
			3.18481
			3.38709
			3.18481
			3.76592
			0.696676
			3.56364
			2.42715
			0.50726
			3.57651
			3.19767
			3.00826
			0.696676
			2.61656
			2.61656
			3.00826

## Sheet: Fig.1h
Panel_2_Block_Hap1	Panel_2_Block_Hap2	Panel_2_Block_Hap3
0.884003	4.10404	3.53769
1.45392	3.3489	1.26157
2.96777	3.53769	2.58663
0.884003	3.53769	0.884003
1.26157	3.53412	3.15655
1.26514	2.77898	3.15655
2.78255	3.3489	3.91525
1.07279	3.91525	4.48517
1.64271	2.02028	3.34534
0.506433	2.9642	3.53769
0.884003	3.72647	4.1076
0.695218	1.45036	3.91525
0.695218	3.34534	2.58663
2.20906	3.53769	3.53769
1.25801	4.10404	3.53412
1.07279	3.15655
1.07279	3.3489
2.01671	3.15655
0.506433	4.10404
0.884003	2.39785
1.07279	1.07279
1.07279	3.53769
1.26514	3.72291
0.884003	3.72647
1.07279	2.58663
1.07279	1.26157
0.884003	3.91525
1.07279	3.15655
1.07279	4.48517
1.07279	3.15655
1.26157	3.53412
0.314084	1.45036
1.26157	4.67039
0.884003	3.15655
0.884003	2.77542
1.45036	4.86274
1.07279	0.695218
1.07279	3.91525
	4.10404
	2.58663
	3.53412
	3.15655
	4.86274
	3.72647
	0.884003
	1.82793
	4.48517
	3.91525
	2.77542
	0.695218
	3.53769
	3.15655
	0.884003
	4.67396
	2.39785
	3.3489
	2.20906
	2.2055
	3.72647
	2.40498
	3.3489
	3.34534
	1.26157
	0.691654
	3.72647
	3.15299
	1.45036
	3.91525
	2.96777
	2.20906
	1.83149
	1.45392
	1.07279
	2.77898
	2.58663
	3.72291
	3.53769
	1.07279
	3.91525
	3.91525
	4.29639
	1.45036
	3.53769
	3.53769
	3.53769
	3.16012

## Sheet: Fig. 2c
		DCG-04		DCG-04+E-64		DCG-04
		RD21Apro: RFP	RD21Apro: TaRD21AR: RFP	RD21Apro: RFP	RD21Apro: TaRD21AR: RFP	RD21Apro: RFP	RD21Apro: TaRD21AR: RFP
	IntDen_1	3067.86	23902.2	0	0	0	0
	Rel. Int._1	1	7.79118	0	0	0	0
	IntDen_2	3151.1	25760.2	0	0	0	0
	Rel. Int._2	1	8.17498	0	0	0	0
	IntDen_3	5353.02	35090.6	0	0	0	0
	Rel. Int._3	1	6.55528	0	0	0	0
	average	1	7.50715	0	0	0	0
	stdev	0	0.84638	0	0	0	0

## Sheet: Fig. 2e
		RD21Apro: RFP-AF	RD21APro: TaRD21AR: RFP-AF	RD21APro: TaRD21AR-M: RFP-AF									RD21Apro: RFP-AF	RD21APro: TaRD21AR: RFP-AF	RD21APro: TaRD21AR-M: RFP-AF
	IntDen_1	5024.89	48809.5	4472.4								IntDen_1	53407.5	2421.51	53135.5
	Rel. Int._1	1	9.71354	0.890049								Rel. Int._1	1	0.0453402	0.994907
	IntDen_2	5145.88	48153.1	4932.99								IntDen_2	44726.4	5366.09	40364.4
	Rel. Int._2	1	9.35759	0.95863								Rel. Int._2	1	0.119976	0.902475
	IntDen_3	4106.59	42575.9	3425.64								IntDen_3	42285.8	3407.68	44194.8
	Rel. Int._3	1	10.3677	0.834181								Rel. Int._3	1	0.0805867	1.04514
	average	1	9.81295	0.894287								average	1	0.0819677	0.980842
	stdev	0	0.512346	0.0623323								stdev	0	0.0373371	0.0723672

## Sheet: Fig. 3a
								one way ANOVA P values
			Sample 1	Sample 2	Sample 3	average	stdev
	0 dpi	TaRD21AR in Fielder(R)	1.15061	1.00139	0.999013	1.05034	0.0868477
		TaRD21AS in YM158(S)	1.02623	1.02101	0.903941	0.983727	0.0691464	0.36
	7 dpi	TaRD21AR in Fielder(R)	1.75507	1.59311	1.84529	1.73116	0.127776	0.002	0.0008
		TaRD21AS in YM158(S)	1.52148	1.95883	1.56673	1.68235	0.240509	0.012	0.008	0.77
	14 dpi	TaRD21AR in Fielder(R)	7.04025	5.99886	7.03857	6.69256	0.600766	<0.0001	<0.0001	0.0001	0.0002
		TaRD21AS in YM158(S)	7.44661	7.38077	7.29531	7.37423	0.0758639	<0.0001	<0.0001	<0.0001	<0.0001	0.12
	21 dpi	TaRD21AR in Fielder(R)	7.91445	8.821	7.43875	8.05807	0.702225	<0.0001	<0.0001	0.0001	0.0001	0.02	0.03
		TaRD21AS in YM158(S)	8.33848	8.08485	8.94063	8.45466	0.439557	<0.0001	<0.0001	<0.0001	<0.0001	0.01	0.013	0.45
	28 dpi	TaRD21AR in Fielder(R)	7.44201	8.84769	8.99754	8.42908	0.858105	<0.0001	<0.0001	0.0002	0.0002	0.02	0.02	0.59	0.96
		TaRD21AS in YM158(S)	8.4572	8.69193	8.57022	8.57312	0.117392	<0.0001	<0.0001	<0.0001	<0.0001	0.006	0.0001	0.28	0.67	0.78
	35 dpi	TaRD21AR in Fielder(R)	7.98298	7.39943	8.50383	7.96208	0.552497	<0.0001	<0.0001	<0.0001	<0.0001	0.03	0.03	0.89	0.29	0.47	0.13
		TaRD21AS in YM158(S)	8.15061	8.00139	7.94901	8.03367	0.104604	<0.0001	<0.0001	<0.0001	<0.0001	0.02	0.02	0.96	0.18	0.47	0.004	0.83

## Sheet: Fig. 3b
					#1	#2	#3	average	stedev
				YM158	1.03789	1.00704	1.03537	1.02677	0.0171267
				L3-T3	9.98664	10.4348	8.6139	9.67845	0.948773
				L5-T3	9.06307	7.96312	8.89709	8.64109	0.59298

## Sheet: Fig. 3d
			#1	#2	#3	average	stedev
		YM158	1.0757	1.07807	1.09455	1.08278	0.0102683
		L3-T3	0.10249	0.316074	0.123208	0.180591	0.117788
		L5-T3	0.177493	0.239816	0.167919	0.195076	0.0390408

## Sheet: Fig. 3e
				YM158			L3-T3			L5-T3
			No.	#1	#2	#3	#1	#2	#3	#1	#2	#3
			IntDen	28573.5	29697.4	28465.3	1441.69	1325.2	1903.15	1498.45	1627.57	1865.2
			Rel. Int.	1	1.03934	0.996214	0.0504556	0.0463789	0.0666057	0.0524419	0.0569609	0.0628069
			average	1.01185			0.05448			0.0574032
			stdev	0.023879			0.0106971			0.00519665

## Sheet: Fig. 3i
	No.	Fielder	tard21ar-2D-KO	tard21ar-KO
	IntDen_1	21431.2	73071.3	68428.5
	Rel. Int._1	1	3.40957	3.19293
	IntDen_2	12823.7	40810.1	42609
	Rel. Int._2	1	3.18239	3.32266
	IntDen_1	21903.4	57483.5	64956.6
	Rel. Int._1	1	2.62441	2.96559
	average	1	3.07212	3.1604
	stdev	0	0.404027	0.180745

## Sheet: Fig. 3j
				#1	#2	#3	#4	average	stedev	one way ANOVA P values
			Fielder	1.22192	1.11024	1.08525	1.18035	1.14944	0.0628928
			tard21a-KO	9.13449	8.08512	9.04671	8.38777	8.66352	0.509652	<0.0001
			tard21ar-2D-KO	8.24692	6.96491	7.25171	7.85502	7.57964	0.579233	<0.0001	0.0153

[truncated: 58 more sheets: Fig. 4a, Fig. 4c, Fig. 4d, Fig. 4e, Fig. 4f, Fig. 4g, Fig. 4h, Fig. 4i, Fig. 5c, Fig. 5e, Fig. 5g, Fig. 5h, Fig. 5i, Fig.5j, Fig. 5k, Fig. 5l, Fig. 6b, Fig. 6d, Fig. 6f, Fig. 6h …]
